# Supplementary material for: Ring-opening fluorination of bicyclic azaarenes
Source: Chem Sci. 2021 Dec 21;13(3):665–70. doi: 10.1039/d1sc06273e (PMC8768879; doi:10.1039/d1sc06273e)
Supplement: SC-013-D1SC06273E-s002 [file SC-013-D1SC06273E-s002.cif]

# Electronic Supplementary Material (ESI) for Chemical Science.
# This journal is © The Royal Society of Chemistry 2022

####################################################################### 
# 
# This file contains crystal structure data downloaded from the 
# Cambridge Structural Database (CSD) hosted by the Cambridge 
# Crystallographic Data Centre (CCDC).
# 
# Full information about CCDC data access policies and citation 
# guidelines are available at http://www.ccdc.cam.ac.uk/access/V1 
# 
# Audit and citation data items may have been added by the CCDC. 
# Please retain this information to preserve the provenance of 
# this file and to allow appropriate attribution of the data. 
# 
#######################################################################

data_10
_database_code_depnum_ccdc_archive 'CCDC 2113745'
loop_
_audit_author_name
_audit_author_address
'Kenta Kato'
;Waseda University
Japan
;
_audit_update_record             
;
2021-11-04 deposited with the CCDC.	2021-12-21 downloaded from the CCDC.
;
_audit_creation_date             2021-09-27
_audit_creation_method           
;
Olex2 1.5
(compiled 2021.07.19 svn.r715e62df for OlexSys, GUI svn.r6380)
;
_shelx_SHELXL_version_number     2018/3
_chemical_name_common            ?
_chemical_name_systematic        ?
_chemical_formula_moiety         'C12 H9 Br F N3 O'
_chemical_formula_sum            'C12 H9 Br F N3 O'
_chemical_formula_weight         310.13
_chemical_absolute_configuration ad
_chemical_melting_point          ?
loop_
_atom_type_symbol
_atom_type_description
_atom_type_scat_dispersion_real
_atom_type_scat_dispersion_imag
_atom_type_scat_source
C C 0.0181 0.0091 'International Tables Vol C Tables 4.2.6.8 and 6.1.1.4'
H H 0.0000 0.0000 'International Tables Vol C Tables 4.2.6.8 and 6.1.1.4'
Br Br -0.6763 1.2805 'International Tables Vol C Tables 4.2.6.8 and 6.1.1.4'
F F 0.0727 0.0534 'International Tables Vol C Tables 4.2.6.8 and 6.1.1.4'
N N 0.0311 0.0180 'International Tables Vol C Tables 4.2.6.8 and 6.1.1.4'
O O 0.0492 0.0322 'International Tables Vol C Tables 4.2.6.8 and 6.1.1.4'

_shelx_space_group_comment       
;
The symmetry employed for this shelxl refinement is uniquely defined
by the following loop, which should always be used as a source of
symmetry information in preference to the above space-group names.
They are only intended as comments.
;
_space_group_crystal_system      monoclinic
_space_group_IT_number           4
_space_group_name_H-M_alt        'P 1 21 1'
_space_group_name_Hall           'P 2yb'
loop_
_space_group_symop_operation_xyz
'x, y, z'
'-x, y+1/2, -z'

_cell_length_a                   8.0916(6)
_cell_length_b                   6.0738(5)
_cell_length_c                   12.9097(10)
_cell_angle_alpha                90
_cell_angle_beta                 105.671(7)
_cell_angle_gamma                90
_cell_volume                     610.89(9)
_cell_formula_units_Z            2
_cell_measurement_reflns_used    4610
_cell_measurement_temperature    173(2)
_cell_measurement_theta_max      136.47
_cell_measurement_theta_min      7.11
_shelx_estimated_absorpt_T_max   ?
_shelx_estimated_absorpt_T_min   ?
_exptl_absorpt_coefficient_mu    4.651
_exptl_absorpt_correction_T_max  1.000
_exptl_absorpt_correction_T_min  0.6435
_exptl_absorpt_correction_type   multi-scan
_exptl_absorpt_process_details   'JABSCOR (Rigaku, 1995)'
_exptl_absorpt_special_details   ?
_exptl_crystal_colour            colourless
_exptl_crystal_colour_primary    colourless
_exptl_crystal_density_diffrn    1.686
_exptl_crystal_density_meas      ?
_exptl_crystal_density_method    ?
_exptl_crystal_description       block
_exptl_crystal_F_000             308
_exptl_crystal_preparation       ?
_exptl_crystal_size_max          0.4
_exptl_crystal_size_mid          0.4
_exptl_crystal_size_min          0.3
_exptl_transmission_factor_max   ?
_exptl_transmission_factor_min   ?
_diffrn_reflns_av_R_equivalents  0.0427
_diffrn_reflns_av_unetI/netI     0.0383
_diffrn_reflns_Laue_measured_fraction_full 1.000
_diffrn_reflns_Laue_measured_fraction_max 1.000
_diffrn_reflns_limit_h_max       9
_diffrn_reflns_limit_h_min       -9
_diffrn_reflns_limit_k_max       7
_diffrn_reflns_limit_k_min       -7
_diffrn_reflns_limit_l_max       15
_diffrn_reflns_limit_l_min       -15
_diffrn_reflns_number            7095
_diffrn_reflns_point_group_measured_fraction_full 0.953
_diffrn_reflns_point_group_measured_fraction_max 0.950
_diffrn_reflns_theta_full        67.680
_diffrn_reflns_theta_max         68.228
_diffrn_reflns_theta_min         3.556
_diffrn_ambient_temperature      173(2)
_diffrn_detector_area_resol_mean 10
_diffrn_measured_fraction_theta_full 1.000
_diffrn_measured_fraction_theta_max 1.000
_diffrn_measurement_device_type  RAPID
_diffrn_measurement_method       'w scans'
_diffrn_radiation_type           CuK\a
_diffrn_radiation_wavelength     1.5418
_diffrn_source                   ?
_diffrn_source_current           100.0
_diffrn_source_power             5.0
_diffrn_source_voltage           50.0
_reflns_Friedel_coverage         0.725
_reflns_Friedel_fraction_full    0.894
_reflns_Friedel_fraction_max     0.890
_reflns_number_gt                2108
_reflns_number_total             2127
_reflns_special_details          
;
 Reflections were merged by SHELXL according to the crystal
 class for the calculation of statistics and refinement.
 
 _reflns_Friedel_fraction is defined as the number of unique
 Friedel pairs measured divided by the number that would be
 possible theoretically, ignoring centric projections and
 systematic absences.
;
_reflns_threshold_expression     'I > 2\s(I)'
_computing_cell_refinement       'Rigaku RAPID-AUTO'
_computing_data_collection       'Rigaku RAPID-AUTO'
_computing_data_reduction        'Rigaku RAPID-AUTO'
_computing_molecular_graphics    'Olex2 1.5 (Dolomanov et al., 2009)'
_computing_publication_material  'Olex2 1.5 (Dolomanov et al., 2009)'
_computing_structure_refinement  'SHELXL 2018/3 (Sheldrick, 2015)'
_computing_structure_solution    'SHELXT 2018/2 (Sheldrick, 2018)'
_refine_diff_density_max         0.405
_refine_diff_density_min         -1.047
_refine_diff_density_rms         0.151
_refine_ls_abs_structure_details 
;
 Flack x determined using 868 quotients [(I+)-(I-)]/[(I+)+(I-)]
 (Parsons, Flack and Wagner, Acta Cryst. B69 (2013) 249-259).
;
_refine_ls_abs_structure_Flack   0.031(11)
_refine_ls_extinction_coef       .
_refine_ls_extinction_method     none
_refine_ls_goodness_of_fit_ref   1.148
_refine_ls_hydrogen_treatment    constr
_refine_ls_matrix_type           full
_refine_ls_number_parameters     163
_refine_ls_number_reflns         2127
_refine_ls_number_restraints     1
_refine_ls_R_factor_all          0.0324
_refine_ls_R_factor_gt           0.0323
_refine_ls_restrained_S_all      1.147
_refine_ls_shift/su_max          0.001
_refine_ls_shift/su_mean         0.000
_refine_ls_structure_factor_coef Fsqd
_refine_ls_weighting_details     
'w=1/[\s^2^(Fo^2^)+(0.0554P)^2^+0.0210P] where P=(Fo^2^+2Fc^2^)/3'
_refine_ls_weighting_scheme      calc
_refine_ls_wR_factor_gt          0.0846
_refine_ls_wR_factor_ref         0.0847
_refine_special_details          ?
_olex2_refinement_description    
;
1.a Aromatic/amide H refined with riding coordinates:
 C6(H6), C2(H2), C5(H5), C3(H3), C11(H11), C10(H10), C12(H12)
1.b X=CH2 refined with riding coordinates:
 N1(H1A,H1B)
;
_atom_sites_solution_hydrogens   geom
_atom_sites_solution_primary     dual
_atom_sites_solution_secondary   ?
loop_
_atom_site_label
_atom_site_type_symbol
_atom_site_fract_x
_atom_site_fract_y
_atom_site_fract_z
_atom_site_U_iso_or_equiv
_atom_site_adp_type
_atom_site_occupancy
_atom_site_site_symmetry_order
_atom_site_calc_flag
_atom_site_refinement_flags_posn
_atom_site_refinement_flags_adp
_atom_site_refinement_flags_occupancy
_atom_site_disorder_assembly
_atom_site_disorder_group
Br1 Br 0.84769(5) 0.14938(9) 0.38712(3) 0.0392(2) Uani 1 1 d . . . . .
F1 F 0.5869(3) 0.8080(4) 0.73109(16) 0.0192(5) Uani 1 1 d . . . . .
O1 O 0.9038(4) 0.5131(6) 0.9184(2) 0.0311(7) Uani 1 1 d . . . . .
N2 N 0.4475(5) 0.6022(6) 0.8637(2) 0.0263(8) Uani 1 1 d . . . . .
N1 N 0.8502(4) 0.8787(8) 0.8859(2) 0.0281(9) Uani 1 1 d . . . . .
H1A H 0.934514 0.920653 0.941054 0.034 Uiso 1 1 calc R U . . .
H1B H 0.785250 0.977883 0.844365 0.034 Uiso 1 1 calc R U . . .
N3 N 0.5282(5) 0.2657(6) 0.8001(3) 0.0335(9) Uani 1 1 d . . . . .
C9 C 0.5375(5) 0.4801(6) 0.8134(3) 0.0185(8) Uani 1 1 d . . . . .
C8 C 0.8210(4) 0.6669(10) 0.8656(3) 0.0209(8) Uani 1 1 d . . . . .
C6 C 0.8599(5) 0.2063(7) 0.6075(3) 0.0258(9) Uani 1 1 d . . . . .
H6 H 0.929529 0.077892 0.618501 0.031 Uiso 1 1 calc R U . . .
C2 C 0.6975(5) 0.4808(8) 0.4880(3) 0.0251(9) Uani 1 1 d . . . . .
H2 H 0.657706 0.539994 0.417519 0.030 Uiso 1 1 calc R U . . .
C5 C 0.8216(5) 0.3120(7) 0.6935(3) 0.0224(8) Uani 1 1 d . . . . .
H5 H 0.866060 0.255652 0.764237 0.027 Uiso 1 1 calc R U . . .
C4 C 0.7194(5) 0.4986(6) 0.6775(3) 0.0167(7) Uani 1 1 d . . . . .
C3 C 0.6583(5) 0.5836(6) 0.5738(3) 0.0216(8) Uani 1 1 d . . . . .
H3 H 0.589460 0.712742 0.562152 0.026 Uiso 1 1 calc R U . . .
C7 C 0.6672(5) 0.6095(6) 0.7699(3) 0.0162(8) Uani 1 1 d . . . . .
C1 C 0.7945(5) 0.2924(7) 0.5057(3) 0.0235(8) Uani 1 1 d . . . . .
C11 C 0.2987(6) 0.2750(8) 0.8831(3) 0.0273(9) Uani 1 1 d . . . . .
H11 H 0.208998 0.203501 0.904707 0.033 Uiso 1 1 calc R U . . .
C10 C 0.3277(6) 0.4967(9) 0.8979(3) 0.0309(11) Uani 1 1 d . . . . .
H10 H 0.259789 0.578270 0.933946 0.037 Uiso 1 1 calc R U . . .
C12 C 0.4060(6) 0.1607(10) 0.8354(4) 0.0378(10) Uani 1 1 d . . . . .
H12 H 0.394022 0.005616 0.827226 0.045 Uiso 1 1 calc R U . . .

loop_
_atom_site_aniso_label
_atom_site_aniso_U_11
_atom_site_aniso_U_22
_atom_site_aniso_U_33
_atom_site_aniso_U_23
_atom_site_aniso_U_13
_atom_site_aniso_U_12
Br1 0.0268(3) 0.0572(4) 0.0315(3) -0.0207(2) 0.00451(18) 0.0097(3)
F1 0.0233(12) 0.0151(10) 0.0190(10) 0.0029(9) 0.0052(8) 0.0033(9)
O1 0.0279(17) 0.0342(17) 0.0251(14) 0.0033(14) -0.0034(14) 0.0085(15)
N2 0.0289(19) 0.028(2) 0.0251(16) -0.0016(14) 0.0130(14) -0.0023(15)
N1 0.027(2) 0.034(2) 0.020(2) 0.0010(13) 0.0005(18) -0.0084(14)
N3 0.036(2) 0.0206(19) 0.054(2) 0.0002(17) 0.0294(19) -0.0001(16)
C9 0.0151(19) 0.0214(19) 0.0178(16) 0.0004(14) 0.0025(14) 0.0031(15)
C8 0.0174(16) 0.029(2) 0.0165(15) 0.001(2) 0.0055(13) 0.000(2)
C6 0.023(2) 0.021(2) 0.035(2) -0.0004(16) 0.0120(17) 0.0038(15)
C2 0.016(2) 0.037(2) 0.0196(18) -0.0043(17) -0.0003(15) 0.0027(18)
C5 0.024(2) 0.0220(18) 0.0231(18) 0.0052(16) 0.0089(16) 0.0026(17)
C4 0.0108(17) 0.0198(18) 0.0203(17) -0.0012(15) 0.0056(14) -0.0043(14)
C3 0.0173(19) 0.025(2) 0.0187(16) -0.0009(15) -0.0008(14) 0.0025(14)
C7 0.0172(17) 0.0129(19) 0.0178(15) 0.0022(13) 0.0035(14) 0.0015(14)
C1 0.0161(19) 0.030(2) 0.0245(18) -0.0118(17) 0.0062(15) -0.0029(17)
C11 0.024(2) 0.031(2) 0.031(2) 0.0028(17) 0.0140(16) -0.0017(19)
C10 0.031(3) 0.037(3) 0.031(2) -0.0005(19) 0.019(2) 0.003(2)
C12 0.039(2) 0.027(2) 0.059(3) 0.002(3) 0.035(2) -0.009(3)

_geom_special_details            
;
 All esds (except the esd in the dihedral angle between two l.s. planes)
 are estimated using the full covariance matrix.  The cell esds are taken
 into account individually in the estimation of esds in distances, angles
 and torsion angles; correlations between esds in cell parameters are only
 used when they are defined by crystal symmetry.  An approximate (isotropic)
 treatment of cell esds is used for estimating esds involving l.s. planes.
;
loop_
_geom_bond_atom_site_label_1
_geom_bond_atom_site_label_2
_geom_bond_distance
_geom_bond_site_symmetry_2
_geom_bond_publ_flag
Br1 C1 1.907(4) . ?
F1 C7 1.397(4) . ?
O1 C8 1.240(6) . ?
N2 C9 1.325(5) . ?
N2 C10 1.333(6) . ?
N1 H1A 0.8800 . ?
N1 H1B 0.8800 . ?
N1 C8 1.322(8) . ?
N3 C9 1.313(5) . ?
N3 C12 1.355(6) . ?
C9 C7 1.535(5) . ?
C8 C7 1.539(5) . ?
C6 H6 0.9500 . ?
C6 C5 1.388(5) . ?
C6 C1 1.381(6) . ?
C2 H2 0.9500 . ?
C2 C3 1.381(5) . ?
C2 C1 1.372(6) . ?
C5 H5 0.9500 . ?
C5 C4 1.385(6) . ?
C4 C3 1.395(5) . ?
C4 C7 1.526(5) . ?
C3 H3 0.9500 . ?
C11 H11 0.9500 . ?
C11 C10 1.371(7) . ?
C11 C12 1.380(6) . ?
C10 H10 0.9500 . ?
C12 H12 0.9500 . ?

loop_
_geom_angle_atom_site_label_1
_geom_angle_atom_site_label_2
_geom_angle_atom_site_label_3
_geom_angle
_geom_angle_site_symmetry_1
_geom_angle_site_symmetry_3
_geom_angle_publ_flag
C9 N2 C10 116.0(4) . . ?
H1A N1 H1B 120.0 . . ?
C8 N1 H1A 120.0 . . ?
C8 N1 H1B 120.0 . . ?
C9 N3 C12 116.4(4) . . ?
N2 C9 C7 114.4(3) . . ?
N3 C9 N2 126.8(4) . . ?
N3 C9 C7 118.7(3) . . ?
O1 C8 N1 125.7(4) . . ?
O1 C8 C7 118.1(5) . . ?
N1 C8 C7 116.2(4) . . ?
C5 C6 H6 120.8 . . ?
C1 C6 H6 120.8 . . ?
C1 C6 C5 118.4(4) . . ?
C3 C2 H2 120.4 . . ?
C1 C2 H2 120.4 . . ?
C1 C2 C3 119.3(4) . . ?
C6 C5 H5 119.6 . . ?
C4 C5 C6 120.8(4) . . ?
C4 C5 H5 119.6 . . ?
C5 C4 C3 119.3(3) . . ?
C5 C4 C7 121.6(3) . . ?
C3 C4 C7 119.0(3) . . ?
C2 C3 C4 120.2(4) . . ?
C2 C3 H3 119.9 . . ?
C4 C3 H3 119.9 . . ?
F1 C7 C9 106.0(3) . . ?
F1 C7 C8 106.8(3) . . ?
F1 C7 C4 107.5(3) . . ?
C9 C7 C8 107.9(3) . . ?
C4 C7 C9 114.9(3) . . ?
C4 C7 C8 113.2(3) . . ?
C6 C1 Br1 118.7(3) . . ?
C2 C1 Br1 119.3(3) . . ?
C2 C1 C6 121.9(4) . . ?
C10 C11 H11 121.6 . . ?
C10 C11 C12 116.8(5) . . ?
C12 C11 H11 121.6 . . ?
N2 C10 C11 122.6(4) . . ?
N2 C10 H10 118.7 . . ?
C11 C10 H10 118.7 . . ?
N3 C12 C11 121.2(5) . . ?
N3 C12 H12 119.4 . . ?
C11 C12 H12 119.4 . . ?

loop_
_geom_torsion_atom_site_label_1
_geom_torsion_atom_site_label_2
_geom_torsion_atom_site_label_3
_geom_torsion_atom_site_label_4
_geom_torsion
_geom_torsion_site_symmetry_1
_geom_torsion_site_symmetry_2
_geom_torsion_site_symmetry_3
_geom_torsion_site_symmetry_4
_geom_torsion_publ_flag
O1 C8 C7 F1 174.3(3) . . . . ?
O1 C8 C7 C9 60.8(4) . . . . ?
O1 C8 C7 C4 -67.5(4) . . . . ?
N2 C9 C7 F1 -38.4(4) . . . . ?
N2 C9 C7 C8 75.7(4) . . . . ?
N2 C9 C7 C4 -157.1(3) . . . . ?
N1 C8 C7 F1 -3.8(4) . . . . ?
N1 C8 C7 C9 -117.4(3) . . . . ?
N1 C8 C7 C4 114.3(4) . . . . ?
N3 C9 C7 F1 142.9(4) . . . . ?
N3 C9 C7 C8 -103.0(5) . . . . ?
N3 C9 C7 C4 24.3(5) . . . . ?
C9 N2 C10 C11 0.4(7) . . . . ?
C9 N3 C12 C11 -0.3(7) . . . . ?
C6 C5 C4 C3 -1.7(6) . . . . ?
C6 C5 C4 C7 176.4(4) . . . . ?
C5 C6 C1 Br1 179.6(3) . . . . ?
C5 C6 C1 C2 1.8(6) . . . . ?
C5 C4 C3 C2 0.9(6) . . . . ?
C5 C4 C7 F1 171.5(3) . . . . ?
C5 C4 C7 C9 -70.7(4) . . . . ?
C5 C4 C7 C8 53.8(5) . . . . ?
C3 C2 C1 Br1 179.7(3) . . . . ?
C3 C2 C1 C6 -2.5(6) . . . . ?
C3 C4 C7 F1 -10.4(4) . . . . ?
C3 C4 C7 C9 107.4(4) . . . . ?
C3 C4 C7 C8 -128.1(4) . . . . ?
C7 C4 C3 C2 -177.2(3) . . . . ?
C1 C6 C5 C4 0.4(6) . . . . ?
C1 C2 C3 C4 1.1(6) . . . . ?
C10 N2 C9 N3 -4.6(7) . . . . ?
C10 N2 C9 C7 176.8(3) . . . . ?
C10 C11 C12 N3 -3.3(7) . . . . ?
C12 N3 C9 N2 4.6(7) . . . . ?
C12 N3 C9 C7 -176.9(4) . . . . ?
C12 C11 C10 N2 3.3(7) . . . . ?

_shelx_res_file                  
;
TITL shelx_trans_a.res in P2(1)
    shelx_trans.res
    created by SHELXL-2018/3 at 10:31:09 on 27-Sep-2021
REM Old TITL KM2424_iPrOHH2O_1_
REM SHELXT solution in P2(1): R1 0.123, Rweak 0.072, Alpha 0.018
REM <I/s> 9.412 for 4 systematic absences, Orientation as input
REM Flack x = 0.134 ( 0.013 ) from 870 Parsons' quotients
REM Formula found by SHELXT: C13 Br F N2 O
CELL 1.5418 8.0916 6.0738 12.9097 90 105.671 90
ZERR 2 0.0006 0.0005 0.001 0 0.007 0
LATT -1
SYMM -X,0.5+Y,-Z
SFAC C H Br F N O
UNIT 24 18 2 2 6 2

L.S. 4 0 0
PLAN  5
TEMP -100
CONF
BOND
list 4
fmap 2 53
acta
MORE -1
BOND $H
REM <olex2.extras>
REM <HklSrc "%./shelx_trans.hkl">
REM </olex2.extras>

WGHT    0.055400    0.021000
FVAR       1.09179
BR1   3    0.847686    0.149380    0.387125    11.00000    0.02676    0.05725 =
         0.03153   -0.02065    0.00451    0.00968
F1    4    0.586932    0.808047    0.731092    11.00000    0.02334    0.01507 =
         0.01896    0.00288    0.00519    0.00326
O1    6    0.903785    0.513139    0.918400    11.00000    0.02785    0.03416 =
         0.02511    0.00326   -0.00343    0.00852
N2    5    0.447544    0.602192    0.863663    11.00000    0.02892    0.02824 =
         0.02512   -0.00161    0.01302   -0.00225
N1    5    0.850183    0.878739    0.885940    11.00000    0.02689    0.03379 =
         0.02019    0.00102    0.00046   -0.00837
AFIX  93
H1A   2    0.934514    0.920653    0.941054    11.00000   -1.20000
H1B   2    0.785250    0.977883    0.844365    11.00000   -1.20000
AFIX   0
N3    5    0.528183    0.265745    0.800129    11.00000    0.03577    0.02063 =
         0.05413    0.00023    0.02940   -0.00011
C9    1    0.537506    0.480080    0.813444    11.00000    0.01505    0.02143 =
         0.01784    0.00043    0.00246    0.00310
C8    1    0.821048    0.666884    0.865605    11.00000    0.01739    0.02923 =
         0.01650    0.00139    0.00547   -0.00032
C6    1    0.859947    0.206324    0.607542    11.00000    0.02327    0.02125 =
         0.03541   -0.00036    0.01202    0.00381
AFIX  43
H6    2    0.929529    0.077892    0.618501    11.00000   -1.20000
AFIX   0
C2    1    0.697487    0.480837    0.488005    11.00000    0.01604    0.03677 =
         0.01959   -0.00427   -0.00025    0.00273
AFIX  43
H2    2    0.657706    0.539994    0.417519    11.00000   -1.20000
AFIX   0
C5    1    0.821636    0.311971    0.693515    11.00000    0.02365    0.02202 =
         0.02314    0.00525    0.00890    0.00265
AFIX  43
H5    2    0.866060    0.255652    0.764237    11.00000   -1.20000
AFIX   0
C4    1    0.719395    0.498576    0.677473    11.00000    0.01081    0.01975 =
         0.02034   -0.00123    0.00559   -0.00431
C3    1    0.658289    0.583632    0.573791    11.00000    0.01725    0.02546 =
         0.01867   -0.00086   -0.00076    0.00248
AFIX  43
H3    2    0.589460    0.712742    0.562152    11.00000   -1.20000
AFIX   0
C7    1    0.667205    0.609532    0.769877    11.00000    0.01716    0.01293 =
         0.01777    0.00221    0.00345    0.00146
C1    1    0.794485    0.292382    0.505660    11.00000    0.01613    0.03033 =
         0.02448   -0.01178    0.00622   -0.00289
C11   1    0.298721    0.274997    0.883130    11.00000    0.02400    0.03115 =
         0.03065    0.00279    0.01400   -0.00168
AFIX  43
H11   2    0.208998    0.203501    0.904707    11.00000   -1.20000
AFIX   0
C10   1    0.327726    0.496675    0.897903    11.00000    0.03062    0.03724 =
         0.03080   -0.00054    0.01857    0.00326
AFIX  43
H10   2    0.259789    0.578270    0.933946    11.00000   -1.20000
AFIX   0
C12   1    0.406015    0.160711    0.835445    11.00000    0.03948    0.02738 =
         0.05894    0.00164    0.03473   -0.00930
AFIX  43
H12   2    0.394022    0.005616    0.827226    11.00000   -1.20000
AFIX   0
HKLF 4


REM  shelx_trans_a.res in P2(1)
REM wR2 = 0.0847, GooF = S = 1.148, Restrained GooF = 1.147 for all data
REM R1 = 0.0323 for 2108 Fo > 4sig(Fo) and 0.0324 for all 2127 data
REM 163 parameters refined using 1 restraints

END

WGHT      0.0554      0.0210

REM Highest difference peak  0.405,  deepest hole -1.047,  1-sigma level  0.151
Q1    1   0.8749  0.6585  0.5032  11.00000  0.05    0.40
Q2    1   0.8926  0.6535  0.5593  11.00000  0.05    0.37
Q3    1   0.2418 -0.0400  0.7598  11.00000  0.05    0.37
Q4    1   0.8962 -0.2075  0.5604  11.00000  0.05    0.35
Q5    1   0.2389  0.2750  0.7377  11.00000  0.05    0.32
;
_shelx_res_checksum              8419
_shelx_hkl_file                  
;
   0   0   1  925.22   41.76
   0   0   1  935.56   44.37
   0   0   1  803.95   33.38
   0   0   1  850.53   38.00
   0   0   1  792.05   33.58
   0   0  -1  783.52   37.75
   0   0  -1  929.58   43.77
   0   0  -1  925.47   38.70
   0   0  -1  917.14   40.21
   0   0  -1  878.84   37.29
  -1   0   0   72.18    1.81
  -1   0   0   72.28    2.06
  -1   0   0   68.71    3.76
   1   0   0   74.09    2.16
   1   0   0   76.44    1.91
   1   0   0   68.36    3.92
  -1   0   1  459.02   16.26
  -1   0   1  381.27   23.34
   1   0  -1  470.21   17.17
   1   0  -1  438.19   15.86
   1   0  -1  419.87   14.10
   1   0  -1  458.17   15.91
  -1   0   1  456.16   16.21
  -1   0   1  442.20   14.76
  -1   0   1  426.29   16.06
   0   0   2  194.35   11.59
   0   0  -2  198.87    6.63
   0   0  -2  175.53    6.58
   0   0  -2  194.15    6.42
   0   0  -2  214.63   11.95
   0   0   2  175.43    6.32
   0  -1   0    2.76    0.30
   0   1   0    3.51    0.15
   0   1   0    3.61    0.40
   0  -1   0    3.31    0.25
   0   1   0    3.61    0.25
  -1   0  -1 1918.95  107.01
  -1   0  -1 2179.20  115.34
   1   0   1 1913.33  106.41
   1   0   1 1969.64  112.08
   1   0   1 1872.62  108.42
  -1   0  -1 1887.13  105.36
  -1   0  -1 1913.98  110.78
   1   0   1 2170.67  121.82
  -1   0  -1 1831.16  105.91
   1   0  -2 3602.04  250.11
   1   0  -2 3969.20  276.06
   1   0  -2 3696.00  262.26
  -1   0   2 3726.47  264.87
  -1   0   2 4387.31  328.27
  -1   0   2 4849.55  386.54
  -1   0   2 3991.74  285.60
   1   0  -2 3519.57  282.99
   1   0  -2 3860.08  282.54
   0   1   1 3663.42  259.90
   0  -1   1 4104.78  291.37
   0   1   1 3903.60  278.42
   0  -1   1 4052.62  289.67
   0   1   1 4072.10  291.88
   0   1  -1 3679.49  269.19
   0   1  -1 3624.07  277.82
   0  -1  -1 3654.09  248.51
   0  -1  -1 4370.55  290.67
   0  -1  -1 3815.96  275.41
   0  -1  -1 4128.42  293.63
   0   1  -1 4042.64  289.22
   0   1  -1 3926.59  280.18
   0   1   1 3634.31  263.26
   0  -1   1 4518.72  315.11
   0  -1  -1 4506.42  317.78
   0   1   1 4104.98  291.37
   0  -1   1 3828.16  275.41
   0  -1   1 4031.39  307.13
  -1   1   0  774.59   32.93
  -1   1   0  730.77   30.02
   1   1   0  778.15   31.52
   1   1   0  798.38   35.69
   1   1   0  767.26   33.98
   1   1   0  740.00   28.91
   1   1   0  706.17   27.61
  -1   1   0  753.71   33.03
  -1   1   0  793.66   34.23
  -1   1   0  741.61   33.48
   1   1   0  737.89   37.29
  -1  -1   0  661.50   30.72
  -1   1   1 2354.38  140.29
   1   1  -1 2276.08  152.24
  -1  -1   1 2343.84  140.69
  -1  -1   1 2361.45  144.01
  -1   1   1 2358.99  139.89
  -1   1   1 2416.17  148.22
  -1  -1   1 2471.63  143.90
   1  -1  -1 2516.20  152.84
   1   1  -1 2675.01  163.33
   1  -1  -1 2300.37  134.62
   1  -1  -1 2492.86  152.49
   1   1  -1 2146.73  130.25
   1  -1  -1 2423.90  148.77
   1  -1  -1 2267.24  134.57
   1   1  -1 2407.13  146.57
   1   1  -1 2395.59  139.69
  -1   1   1 2598.27  159.21
  -1  -1   1 2105.77  133.87
  -1  -1   1 2435.94  154.40
   0   1   2 2031.58  117.85
   0  -1  -2 1983.45  116.85
   0  -1  -2 2106.17  122.72
   0  -1  -2 1728.41   99.73
   0  -1  -2 1779.81  102.19
   0   1   2 2028.57  112.78
   0  -1  -2 1797.28  100.64
   0   1   2 1865.84  105.96
   0   1   2 1878.64  108.37
   0   1  -2 1901.23  109.22
   0   1  -2 1911.62  114.49
   0   1  -2 1953.83  130.10
   0  -1   2 1710.95   93.96
   0   1  -2 1909.86  109.77
   0  -1   2 1941.69  127.89
   0  -1   2 1706.83   99.03
   0   1  -2 2095.53  114.24
   0  -1   2 1708.89   98.13
   0  -1   2 1785.78  103.55
   1   0   2  580.09   24.49
   1   0   2  567.39   24.09
   1   0   2  557.80   24.65
  -1   0  -2  526.53   21.63
  -1   0  -2  536.92   23.14
   1   0   2  545.55   22.14
  -1   0  -2  546.96   26.00
  -1   0  -2  562.32   23.04
  -1   1  -1 4627.29  347.89
  -1  -1  -1 4498.29  336.40
  -1  -1  -1 4480.12  328.97
  -1   1  -1 4785.15  357.33
  -1   1  -1 4764.57  360.04
  -1  -1  -1 4660.37  359.89
   1  -1   1 4331.70  330.07
  -1  -1  -1 4456.88  327.06
  -1   1  -1 4782.74  362.75
  -1   1  -1 4677.88  351.40
  -1  -1  -1 4654.49  353.56
   1  -1   1 4127.41  311.00
   1   1   1 4403.48  338.56
   1   1   1 5257.52  386.04
   1  -1   1 4586.63  347.74
   1   1   1 4516.01  352.46
   1   1   1 5207.78  392.81
   1  -1   1 4374.62  330.93
   1  -1   1 4257.11  325.76
   1   1   1 4243.36  313.56
   1   0  -3   13.50    2.91
   1   0  -3   15.36    2.51
  -1   0   3   14.86    1.05
  -1   0   3   21.43    2.31
   1   0  -3   16.66    0.95
   1   0  -3   14.36    0.90
   0   0   3  951.12   56.32
   0   0   3  819.51   42.51
   0   0   3  836.83   40.15
   0   0  -3  902.13   52.40
   0   0  -3  860.27   40.66
   0   0  -3  911.41   45.98
   0   0   3 1066.36   54.26
   0   0  -3  921.85   44.12
  -1   1   2 1065.06   54.16
  -1   1   2 1134.78   58.17
  -1   1   2 1070.43   53.05
  -1   1   2 1050.55   56.72
  -1   1   2 1064.10   53.51
  -1   1   2 1161.63   59.93
   1  -1  -2 1264.58   63.19
   1  -1  -2 1138.54   55.21
   1  -1  -2 1300.82   64.50
   1  -1  -2 1227.48   58.68
  -1  -1   2 1181.20   56.67
  -1  -1   2 1270.85   67.66
  -1  -1   2 1206.40   59.88
  -1  -1   2 1241.44   69.42
   1   1  -2 1088.20   52.75
  -1  -1   2 1128.25   50.65
   1   1  -2 1101.20   55.97
   1   1  -2 1075.55   57.82
   1   1  -2 1112.49   68.16
   2   0  -1  679.82   29.21
   2   0  -1  635.95   28.61
  -2   0   1  710.24   31.42
  -2   0   1  645.54   45.83
  -2   0   1  691.72   29.97
  -2   0   1  713.90   27.56
  -2   0   1  730.62   30.07
   2   0  -1  665.52   25.45
  -2   0   0 1739.46   97.68
  -2   0   0 1711.75   93.51
  -2   0   0 1466.30  103.45
   2   0   0 1771.28   93.06
   2   0   0 1709.04   91.85
  -2   0   0 1513.69   83.27
   2   0   0 1609.51   92.51
   2   0   0 1741.46  103.90
   2   0   0 1723.85   94.26
  -2   0   0 1678.12   89.80
   2   0  -2 4016.99  295.74
   2   0  -2 4105.73  341.47
  -2   0   2 5168.38  432.32
  -2   0   2 4109.95  289.87
  -2   0   2 4112.51  311.85
  -2   0   2 3922.62  285.15
  -2   0   2 3745.39  272.85
   2   0  -2 4258.37  315.87
  -2   0   2 4257.77  305.03
   1  -1   2 1221.86   63.24
   1  -1   2 1254.19   64.75
   1   1   2 1143.56   57.62
  -1  -1  -2 1287.31   60.99
  -1   1  -2 1257.55   64.10
  -1  -1  -2 1195.91   58.27
  -1   1  -2 1204.90   62.34
  -1   1  -2 1115.60   57.92
  -1  -1  -2 1438.65   76.04
  -1  -1  -2 1248.97   65.10
  -1   1  -2 1193.60   62.04
  -1  -1  -2 1199.07   60.53
   1  -1   2 1235.81   61.24
   1   1   2 1168.35   59.58
   1   1   2 1181.96   61.04
   1  -1   2 1331.88   70.17
   1  -1   2 1262.57   64.60
   1   1   2 1212.63   65.80
   1  -1   2 1262.32   67.46
   1   1   2 1159.27   61.14
  -2   0  -1 2877.24  185.72
   2   0   1 3023.81  197.71
   2   0   1 2660.41  179.79
   2   0   1 3201.19  206.25
   2   0   1 2774.60  177.43
  -2   0  -1 2452.61  178.34
  -2   0  -1 2729.37  181.85
  -2   0  -1 2618.70  174.62
  -2   0  -1 2862.13  183.71
  -1  -1   3 4567.06  366.81
   1  -1  -3 4658.86  360.69
  -1   1   3 4946.07  398.59
  -1  -1   3 4629.60  385.89
   1   1  -3 4153.81  316.92
  -1   1   3 4624.73  352.71
  -1   1   3 3998.06  307.79
  -1   1   3 4431.18  339.66
  -1  -1   3 4306.55  328.57
  -1   1   3 4600.14  368.22
  -1   1   3 4340.23  332.43
   1   1  -3 4626.34  352.86
   1  -1  -3 4202.20  322.29
   1  -1  -3 4458.54  342.32
   1  -1  -3 4574.84  355.57
   1   1  -3 4559.13  369.98
   1   1  -3 4498.44  381.57
   0   1  -3 3155.16  209.51
   0  -1   3 3214.69  214.88
   0   1   3 3535.63  237.21
   0  -1   3 3158.33  221.96
   0   1   3 3441.02  240.13
   0  -1  -3 3263.68  227.88
   0   1  -3 3159.88  219.14
   0  -1  -3 3332.60  233.25
   0  -1  -3 3268.35  230.49
   0   1  -3 2913.43  208.81
   0  -1  -3 3585.17  261.06
   0   1  -3 3302.68  255.94
   0   1  -3 3553.90  267.33
   0   1   3 3112.30  216.03
   0  -1   3 3197.58  222.01
   0  -1   3 3306.40  231.99
   0   1   3 3177.05  225.07
   0  -1   3 3442.42  246.05
   0   1   3 3342.69  234.76
   2   1  -1 5655.05  491.44
   2   1  -1 6615.25  557.75
   2  -1  -1 6329.75  531.15
   2  -1  -1 6530.73  559.51
   2   1  -1 6254.86  528.89
   2  -1  -1 6120.00  525.02
  -2   1   1 6161.00  526.53
  -2  -1   1 5868.32  527.13
   2   1  -1 5954.41  568.79
  -2   1   1 6301.09  533.31
  -2   1   1 6271.18  536.87
  -2  -1   1 6602.05  557.20
  -2  -1   1 6366.75  537.57
  -2   1   1 5989.69  512.63
  -2  -1   1 7184.40  616.43
   2  -1  -1 5977.04  483.11
  -2   0   3   23.04    7.03
  -2   0   3   15.71    0.95
  -2   0   3   16.01    0.80
   2   0  -3   13.80    3.46
  -2   0   3   22.79    3.21
   1   0   3 6463.12  571.10
   1   0   3 6915.31  617.58
   1   0   3 7826.93  703.76
  -1   0  -3 6963.80  617.13
  -1   0  -3 7206.73  654.57
  -1   0  -3 7012.99  628.22
  -1   0  -3 5895.38  524.82
  -1   0  -3 7261.04  703.06
  -2  -1   0 5725.27  461.98
  -2  -1   0 5455.83  446.47
  -2   1   0 5267.01  427.30
  -2   1   0 5388.83  440.10
   2   1   0 5990.65  476.59
   2   1   0 5195.13  463.44
   2  -1   0 5366.09  441.90
   2  -1   0 5138.11  402.45
   2   1   0 5770.55  464.29
  -2  -1   0 4972.92  415.40
   2   1   0 5342.05  450.04
  -2   1   0 5514.91  442.81
  -2  -1   0 5711.62  459.97
   2  -1   0 5285.48  423.33
  -2   1   0 5533.08  453.00
   2  -1   0 5293.36  427.35
   2  -1   0 5402.58  440.85
  -2   1   2 1103.45   58.88
  -2  -1   2 1241.84   59.23
  -2   1   2 1132.52   59.53
  -2   1   2 1149.73   53.86
  -2  -1   2 1293.49   64.90
  -2  -1   2 1222.41   59.93
  -2   1   2 1201.38   64.85
  -2  -1   2 1273.01   70.67
  -2   1   2 1185.42   71.88
  -2  -1   2 1228.49   72.23
   2   1  -2 1140.55   54.21
   2   1  -2 1157.01   58.83
   2  -1  -2 1167.00   55.92
   2   1  -2 1138.04   59.18
   2  -1  -2 1257.00   64.70
   2  -1  -2 1239.03   61.59
   2   1  -2 1172.17   62.74
   2   1  -2 1045.38   71.83
  -1   0   4  818.20   48.59
   1   0  -4  728.16   35.69
  -1   0   4  769.27   45.32
   1   0  -4  727.00   31.67
   1   0  -4  730.37   40.21
  -1   0   4  662.15   35.54
  -1   0   4  749.39   35.79
   0   0   4 4963.89  410.73
   0   0   4 5596.68  472.57
   0   0   4 5950.29  502.14
   0   0  -4 5537.75  456.96
   0   0  -4 6043.45  508.11
   0   0  -4 5123.40  420.37
   0   0  -4 5738.42  513.63
   0   0  -4 4689.08  399.89
   0  -2   0 3828.01  277.87
   0   2   0 3816.06  281.94
   0  -2   0 3572.22  257.94
   0   2   0 3772.70  272.55
   0   2   0 3648.77  266.48
   0  -2   0 3664.33  266.93
   0  -2   0 4312.93  318.63
   0   2   0 3538.79  234.55
   2   1   1 3445.68  260.45
  -2   1  -1 3205.26  228.33
  -2  -1  -1 2992.09  196.46
  -2   1  -1 3342.84  233.30
  -2  -1  -1 3346.75  233.20
  -2  -1  -1 3400.26  241.03
  -2   1  -1 3216.20  221.65
  -2  -1  -1 3264.54  223.76
  -2  -1  -1 3233.01  221.70
  -2   1  -1 3096.34  213.57
   2   1   1 3276.03  213.32
   2  -1   1 3403.52  237.52
   2  -1   1 3148.24  215.58
   2   1   1 3439.26  238.57
   2  -1   1 3616.09  253.53
   2   1   1 3169.77  229.59
   2  -1   1 3454.67  246.60
   2  -1   1 3376.57  237.47
   2   1   1 3447.34  235.56
   2   0   2 9999.00  963.97
   2   0   2 8311.49  820.71
   2   0   2 9616.32  927.07
  -2   0  -2 7557.29  721.13
  -2   0  -2 8872.26  851.83
  -2   0  -2 9111.18  890.99
  -2   0  -2 9055.91  890.18
   2   0   2 8958.59  858.46
  -2   0  -2 9268.53  847.52
  -2   0  -2 8754.60  842.95
   0   2  -1 1835.43  102.90
   0   2  -1 1829.10  106.31
   0   2  -1 1805.36  106.91
   0  -2  -1 1832.31  108.32
   0   2  -1 1931.35  118.16
   0   2  -1 1807.62  109.97
   0  -2  -1 1820.77  107.67
   0   2   1 1792.91  103.60
   0   2   1 1784.03  103.80
   0  -2   1 1803.35  106.56
   0   2   1 1874.78  112.43
   0  -2   1 1760.59  104.85
   0   2   1 1912.27  115.55
   0  -2   1 1856.21  107.21
   0   2   1 1919.95  114.09
   0  -2   1 1820.07  109.52
  -2   1   3  980.68   60.18
  -2  -1   3  882.95   50.90
  -2   1   3  936.51   49.89
  -2   1   3 1044.08   48.14
  -2  -1   3  913.17   44.37
  -2  -1   3  878.64   41.86
   2   1  -3  974.11   45.58
  -2   1   3  865.44   44.92
  -2  -1   3  974.31   63.14
   2  -1  -3  958.19   46.08
   2  -1  -3  956.89   47.28
   2   1  -3  969.29   43.12
   2  -1  -3  905.19   44.52
   2  -1  -3  805.71   40.56
   2   1  -3  908.45   47.28
   2   1  -3  871.16   60.38
  -2   1   3  972.40   49.14
   2   1  -3  977.77   48.04
  -1   1  -3   43.57    5.37
  -1   1  -3   42.56    2.01
   1   1   3   40.46    2.26
   1  -1   3   42.01    2.81
   1  -1   3   39.50    2.16
   1   1   3   46.83    2.46
   1   1   3   48.99    2.71
   1  -1   3   47.43    2.56
   1   1   3   46.73    1.41
   1  -1   3   44.02    1.41
  -1  -1  -3   51.10    4.72
  -1  -1  -3   40.46    1.91
  -1   1  -3   46.38    2.16
  -1  -1  -3   40.81    2.26
  -1  -1  -3   43.27    2.41
  -1   1  -3   40.91    2.81
  -1   1   4 2591.99  186.42
  -1  -1   4 2633.70  197.56
  -1   1   4 3014.92  216.59
  -1  -1   4 2817.81  196.41
   1  -1  -4 2548.98  167.70
   1   1  -4 2464.75  160.52
   1  -1  -4 2407.73  159.46
  -1   1   4 2434.34  157.96
   1  -1  -4 2550.23  166.09
  -1   1   4 2282.10  149.88
   1   1  -4 2303.43  178.54
  -1  -1   4 2512.34  164.13
   1   1  -4 2513.34  185.87
   1  -1  -4 2689.77  180.95
  -1   1   4 2185.12  149.23
  -1  -1   4 2570.11  173.22
  -1   1   4 2522.88  163.88
   2   0  -4 2768.32  186.47
  -2   0   4 3535.38  278.12
  -2   0   4 3023.36  223.26
  -2   0   4 2693.99  184.81
  -2   0   4 2636.21  179.44
   2   0  -4 2830.11  222.81
   2   0  -4 3059.45  214.48
   2   0  -4 2736.30  178.24
   2   0  -4 2751.46  179.84
  -1   2   0  374.79   12.90
  -1   2   0  411.59   19.63
  -1   2   0  363.55   16.46
  -1  -2   0  354.01   14.61
   1   2   0  367.72   13.40
   1   2   0  388.95   14.10
  -1   2   0  378.26   15.66
  -1   2   0  368.32   14.81
  -1  -2   0  339.16   15.46
  -1  -2   0  371.13   15.61
   1  -2   0  369.17   15.51
  -1  -2   0  367.47   15.86
   1  -2   0  358.23   14.96
   1   2   0  355.97   15.76
   1  -2   0  351.66   14.15
   1   2   0  361.69   15.31
   1   2   0  365.26   12.05
   1  -2   0  364.81   15.06
   1   2   0  399.54   18.67
  -1   2   1 3966.84  298.35
  -1  -2   1 3866.71  281.89
  -1   2   1 4035.01  299.66
   1   2  -1 4107.79  297.95
   1  -2  -1 4035.01  300.91
  -1   2   1 4246.67  302.22
  -1  -2   1 3952.84  298.25
  -1  -2   1 3650.42  273.40
   1   2  -1 4008.50  319.03
   1   2  -1 4184.68  315.47
  -1  -2   1 4152.01  327.66
   1  -2  -1 4360.91  327.16
   1   2  -1 3831.62  285.75
   1  -2  -1 4015.68  297.50
   1   2  -1 3936.98  285.95
  -1   2   1 4113.46  309.59
  -1  -2   1 4263.19  322.74
   0   1  -4   18.47    3.51
   0  -1  -4   18.97    3.71
   0   1  -4   15.51    1.56
   0  -1  -4   17.12    1.51
   0  -1  -4   20.08    1.41
   0   1  -4   15.06    1.15
   0   1   4   17.62    1.10
   0  -1   4   16.56    1.10
   0   1   4   20.08    3.11
   0   1   4   17.27    1.36
   0  -1   4   13.70    1.71
   0  -1   4   16.16    1.31
   0   1   4   15.71    1.25
   0   1  -4   13.05    2.61
   0   2   2  694.58   33.93
   0   2  -2  706.77   33.68
   0  -2   2  733.53   34.93
   0   2   2  677.11   32.93
   0  -2   2  744.87   34.53
   0   2   2  662.35   31.47
   0   2  -2  709.08   38.65
   0   2  -2  668.58   30.82
   0   2  -2  693.93   33.23
   0  -2  -2  772.68   37.19
   0   2   2  681.28   32.78
   0  -2   2  750.29   36.69
   0   2   2  735.74   34.73
   0  -2  -2  782.27   36.54
   0  -2   2  767.41   34.23
  -1   2  -1  267.28   10.94
   1  -2   1  304.52   11.90
   1   2   1  276.21   12.30
   1   2   1  298.50    9.34
   1  -2   1  293.53   11.49
   1   2   1  273.30   13.05
  -1   2  -1  272.60   10.84
  -1  -2  -1  273.66   11.24
  -1   2  -1  258.35    9.03
  -1   2  -1  276.21   15.06
  -1  -2  -1  310.60   13.05
   1   2   1  258.55   12.10
   1  -2   1  281.59   11.04
   1  -2   1  307.79   13.25
   1   2   1  269.89   10.14
   1   2   1  256.19    9.64
  -1  -2  -1  305.33   11.54
  -1   2  -1  270.99   11.29
  -3   0   1 1297.35   69.52
  -3   0   1 1180.05   57.47
  -3   0   1 1389.01   70.47
   3   0  -1 1161.23   65.55
   3   0  -1 1249.37   80.86
   3   0  -1 1270.85   66.91
   3   0  -1 1284.30   60.33
  -3   0   1 1232.25   87.24
  -3   0   1 1312.21   71.07
   1  -2  -2 1291.73   70.27
   1   2  -2 1295.54   70.82
   1   2  -2 1334.85   69.42
  -1   2   2 1372.24   75.09
  -1  -2   2 1258.90   78.35
  -1   2   2 1503.20   77.10
  -1  -2   2 1287.51   66.51
  -1  -2   2 1252.63   69.02
  -1   2   2 1269.04   68.06
   1  -2  -2 1310.35   74.74
   1  -2  -2 1271.55   60.33
  -1  -2   2 1335.45   68.66
  -1   2   2 1245.15   70.02
  -1  -2   2 1309.25   68.21
  -1   2   2 1286.11   69.47
  -1  -2   2 1197.77   68.77
   1   2  -2 1298.81   73.28
   1  -2  -2 1291.78   69.77
   1   2  -2 1163.23   73.33
   1  -2  -2 1314.32   74.49
   3   0  -2  522.16   24.44
  -3   0   2  609.70   25.30
  -3   0   2  538.63   23.54
  -3   0   2  554.69   26.40
  -3   0   2  590.73   41.01
   3   0  -2  573.16   25.05
   3   0  -2  488.73   33.33
  -2   1  -2  821.82   44.12
  -2  -1  -2  918.24   47.58
  -2  -1  -2  896.05   45.43
  -2   1  -2  913.37   45.37
  -2   1  -2  939.12   44.02
  -2  -1  -2  837.48   39.85
   2   1   2 1000.21   54.71
   2   1   2  877.03   43.07
   2  -1   2  972.85   49.29
   2  -1   2  916.73   47.13
   2   1   2  863.18   46.03
   2  -1   2  974.81   50.19
   2   1   2  932.24   46.78
   2  -1   2  887.82   44.47
   2  -1   2  951.57   47.03
   2   1   2  908.50   42.06
  -2  -1  -2  961.26   41.96
  -2  -1  -2  912.82   43.07
  -2   1  -2  884.86   43.22
  -1   0  -4 4047.81  316.27
  -1   0  -4 4119.78  371.13
   1   0   4 3955.00  305.18
   1   0   4 4505.27  360.74
  -1   0  -4 5046.36  399.79
  -1   0  -4 4232.67  328.32
   1   0   4 4107.23  317.52
  -3   0   0 3621.41  265.93
  -3   0   0 4048.96  294.84
   3   0   0 3934.67  303.42
   3   0   0 3517.76  275.31
  -3   0   0 3944.11  299.50
  -3   0   0 4544.47  337.10
  -3   0   0 3755.93  319.63
   3   0   0 3955.95  286.10
   3   0   0 4175.30  296.89
   3   0   0 3975.73  295.19
   1   0  -5 1437.99   98.08
  -1   0   5 1429.56   88.09
  -1   0   5 1468.01  102.55
  -1   0   5 1609.51  106.86
   1   0  -5 1332.49   78.65
   1   0  -5 1466.91   79.51
  -1   0   5 1384.34   81.92
  -2   1   4  992.58   76.75
   2  -1  -4 1264.63   69.22
  -2  -1   4 1193.80   63.75
  -2   1   4  967.68   60.33
   2  -1  -4 1173.67   61.89
   2  -1  -4 1201.28   62.69
  -2  -1   4 1181.15   77.35
   2  -1  -4 1149.68   61.44
  -2  -1   4 1203.64   80.66
   2  -1  -4 1151.59   60.13
  -3   0   3  535.51   23.24
  -3   0   3  608.09   22.74
  -3   0   3  561.67   22.89
  -3   0   3  517.50   22.29
  -3   0   3  597.75   42.71
   3   0  -3  500.18   23.09
   3   0  -3  538.28   25.60
  -3   0   3  583.15   32.43
  -3   0   3  535.11   23.09
   3   0  -3  518.65   33.43
  -2   0  -3  726.45   34.68
   2   0   3  739.75   37.04
   2   0   3  808.57   42.71
   2   0   3  771.88   39.80
   2   0   3  726.70   34.18
  -2   0  -3  699.25   35.49
  -2   0  -3  701.55   36.64
   0   0  -5  157.61   11.34
   0   0   5  147.67    6.42
   0   0   5  145.86    6.07
   0   0   5  157.16    9.94
   0   0  -5  157.91    8.03
   0   0  -5  151.43    7.88
   0   0  -5  156.75    6.17
   1   2   2  953.78   46.88
   1  -2   2 1035.99   52.75
  -1   2  -2  958.75   50.65
  -1   2  -2  922.81   47.83
  -1   2  -2  937.92   60.43
   1   2   2  934.30   49.39
   1   2   2  922.41   50.04
   1  -2   2 1028.06   51.55
   1   2   2 1059.74   57.27
   1  -2   2 1059.13   53.21
  -1   2  -2  990.22   52.30
   1   2   2  911.21   44.77
   1  -2   2 1044.63   54.96
  -1  -2  -2 1027.81   46.63
  -1   2  -2  920.20   45.43
  -1   2  -2  946.80   48.99
  -1  -2  -2 1134.72   59.73
  -1  -2  -2 1066.86   55.01
   3   1  -1 1635.76  122.47
   3   1  -1 1673.80   95.97
   3  -1  -1 1815.80  103.40
  -3   1   1 1617.29   94.66
  -3  -1   1 1889.79  106.66
  -3  -1   1 1795.57  103.40
  -3  -1   1 1662.61  107.82
   3   1  -1 1466.25   91.85
   3   1  -1 1721.94   97.28
  -3  -1   1 1843.51  109.47
  -3   1   1 1651.17   96.87
  -3   1   1 1561.97   92.86
   3  -1  -1 1753.16  104.90
  -3   1   1 1533.41   90.80
  -1  -2   3  143.70    5.62
  -1   2   3  165.84    6.42
  -1   2   3  164.18    6.93
  -1   2   3  164.43    6.47
  -1  -2   3  140.89    4.32
  -1  -2   3  135.37   10.44
  -1   2   3  153.34    7.33
  -1   2   3  165.39    6.63
   1   2  -3  160.87    6.63
   1  -2  -3  127.54    8.68
   1   2  -3  166.19    9.39
   0  -2  -3  207.40    8.98
   0   2  -3  252.82   10.39
   0   2  -3  252.72   10.04
   0   2  -3  242.84   12.15
   0  -2  -3  228.08    8.58
   0   2   3  244.79    9.59
   0  -2   3  225.82    9.49
   0   2   3  242.13   10.04
   0  -2   3  211.16    9.34
   0  -2   3  218.64    9.19
   0  -2  -3  241.33    7.63
   0   2  -3  249.71   14.31
   0  -2  -3  232.55    6.83
   0   2  -3  235.61    9.64
   0  -2  -3  220.05    9.79
   0   2   3  248.56   10.74
   3   1  -2  710.49   52.15
   3   1  -2  718.52   34.33
  -3   1   2  737.54   37.04
  -3  -1   2  835.92   37.90
  -3  -1   2  803.05   36.79
  -3   1   2  773.38   38.20
  -3   1   2  723.44   38.10
  -3  -1   2  723.54   38.45
  -3  -1   2  788.49   47.88
  -3   1   2  662.60   33.83
   3   1  -2  743.42   34.18
   3  -1  -2  759.78   37.54
   3  -1  -2  774.99   35.94
   1  -1   4 2446.68  161.42
  -1   1  -4 2437.25  171.51
  -1  -1  -4 2552.24  172.46
  -1  -1  -4 2533.52  168.65
  -1   1  -4 2227.24  147.12
  -1   1  -4 2242.90  150.28
   1   1   4 2258.91  149.93
  -1   1  -4 2288.27  182.65
  -1  -1  -4 2833.83  210.56
   1  -1   4 2525.64  156.70
   1   1   4 2401.21  164.33
   1   1   4 2445.43  147.62
   1  -1   4 2521.32  169.50
   1   1   4 2862.18  181.75
   1  -1   4 2493.71  160.82
   1   1   4 2417.97  162.53
   1  -1   4 2721.24  185.87
  -1  -1  -4 2517.46  168.30
  -1   1  -4 2550.78  170.36
   2   2  -1  437.19   17.47
   2   2  -1  411.89   17.92
   2  -2  -1  370.18   16.97
   2   2  -1  392.06   16.87
   2  -2  -1  388.85   18.87
   2  -2  -1  410.13   17.02
   2   2  -1  426.75   32.37
   2   2  -1  448.18   14.25
   2  -2  -1  411.03   16.76
  -2   2   1  461.28   18.57
  -2  -2   1  373.94   16.81
  -2  -2   1  393.12   17.92
  -2   2   1  413.29   18.27
  -2   2   1  423.03   16.81
  -2  -2   1  394.82   19.32
  -2   2   1  397.98   19.78
  -2  -2   1  373.54   17.32
  -2   2   1  443.31   20.53
   2  -2  -1  393.77   17.82
  -3   0  -1  276.32   18.37
  -3   0  -1  300.51   12.30
   3   0   1  318.88   13.25
  -3   0  -1  293.28   14.41
   3   0   1  304.07   14.46
  -3   0  -1  314.41   12.15
   3   0   1  322.95   12.15
  -3   0  -1  339.81   14.91
   3   0   1  337.05   12.65
  -3   0  -1  312.35   11.44
  -2   0   5   28.46    1.86
  -2   0   5   27.81    4.22
  -2   0   5   32.68    5.87
   2   0  -5   29.71    1.15
   2   0  -5   29.26    2.81
   2   0  -5   26.95    1.05
  -2  -2   0  205.74    9.64
  -2   2   0  193.55    6.93
  -2  -2   0  229.53   10.34
  -2   2   0  207.30    8.23
  -2   2   0  200.72    9.84
  -2  -2   0  221.86    9.09
   2  -2   0  211.67    8.63
   2   2   0  222.36   14.66
   2   2   0  194.65    7.13
   2  -2   0  214.78    8.13
   2  -2   0  222.91    9.34
   2   2   0  196.41    8.88
   2  -2   0  215.83    7.68
   2   2   0  199.97    9.54
   2  -2   0  215.53    8.98
  -2   2   0  201.93    8.43
  -2  -2   0  216.94    8.68
   3  -1   0  135.72    3.56
   3   1   0  108.72    7.63
  -3   1   0  137.38    5.77
   3  -1   0  131.26    3.41
   3  -1   0  136.88    5.37
  -3  -1   0  139.99    6.58
   3  -1   0  129.40    5.07
   3  -1   0  127.29    5.92
  -3  -1   0  132.86    6.42
  -3  -1   0  125.94    5.37
   3   1   0  105.96   13.00
  -3  -1   0  129.55    4.87
  -3   1   0  115.24    4.82
  -1   1   5 1116.10   59.38
  -1  -1   5 1163.59   65.65
  -1   1   5 1081.27   75.79
   1   1  -5  905.39   66.31
   1   1  -5 1060.44   68.06
   1  -1  -5 1191.74   68.66
   1  -1  -5 1081.42   57.37
  -1  -1   5 1239.43   83.67
  -1   1   5 1030.17   54.41
   1  -1  -5 1096.68   60.78
   1   1  -5 1034.59   55.82
   1  -1  -5 1145.82   64.10
  -1   1   5 1253.88   82.07
  -1   1   5  994.89   54.36
  -1  -1   5 1128.05   60.78
  -1  -1   5 1071.33   60.88
   2  -2  -2 3225.94  230.54
  -2  -2   2 3152.76  241.33
   2  -2  -2 3223.08  226.27
   2  -2  -2 3030.48  202.38
  -2   2   2 2966.94  201.43
   2   2  -2 3034.80  209.41
   2   2  -2 2909.82  242.84
  -2  -2   2 3036.91  199.22
  -2   2   2 2923.02  208.40
  -2   2   2 3860.28  270.44
  -2   2   2 3074.80  227.83
   2  -2  -2 3471.38  234.70
  -2   2   2 2937.83  208.45
   2   2  -2 2672.25  183.51
   2   2  -2 2965.48  208.35
   2   2  -2 2800.90  185.72
  -2  -2   2 3204.45  231.34
  -2   2   2 3192.51  221.91
  -2  -2   2 3184.43  215.48
  -2  -2   2 3216.00  225.22
  -3   1   3 2369.59  161.12
   3   1  -3 2278.79  150.73
   3  -1  -3 2322.30  154.85
   3  -1  -3 2406.33  157.16
  -3  -1   3 2253.59  161.22
   3   1  -3 2641.38  167.80
  -3  -1   3 2429.27  185.62
   3   1  -3 2578.94  211.52
   3   1  -3 2592.14  169.45
  -3  -1   3 2269.35  142.05
  -3   1   3 2603.99  171.11
  -3  -1   3 2432.78  157.21
  -3  -1   3 2379.12  150.08
  -3   1   3 2608.36  174.02
  -3   1   3 2688.01  182.30
  -3   1   3 2723.35  213.92
  -2  -1  -3 1640.12  100.29
  -2  -1  -3 1473.93   91.05
  -2   1  -3 1766.21  103.65
   2  -1   3 1657.94  101.79
  -2   1  -3 1673.85   97.43
  -2   1  -3 1598.81   96.37
   2  -1   3 1601.07   95.22
   2   1   3 1764.05   99.18
   2   1   3 1708.39  107.51
  -2  -1  -3 1506.66   88.79
   2   1   3 1935.11  113.24
   2  -1   3 1636.56   98.63
   2   1   3 1699.10  101.69
   2  -1   3 1517.25   91.10
   2  -1   3 1708.84  105.06
  -2   1  -3 1747.64   98.23
  -3   0   4 4307.31  342.62
  -3   0   4 4445.89  350.25
  -3   0   4 4647.07  365.76
  -3   0   4 4960.88  421.53
  -3   0   4 6053.19  564.58
   3   0  -4 4366.74  346.29
   3   0  -4 4657.91  371.83
   3   0  -4 4610.48  372.79
   3   0  -4 5116.63  455.56
   0  -1   5  179.49   10.89
   0   1   5  147.07    8.13
   0  -1   5  177.94    5.87
   0   1   5  152.04    9.49
   0  -1   5  170.66    7.38
   0   1   5  149.68    5.37
   0  -1  -5  172.41    7.73
   0  -1  -5  161.07    8.08
   0  -1   5  165.69    7.33
   0   1  -5  133.87   11.90
   0  -1   5  167.24    7.93
   2  -2   1 1527.19   85.38
   2   2   1 1434.53   84.07
   2   2   1 1280.79   78.20
   2  -2   1 1497.47   86.33
   2  -2   1 1577.03   89.75
   2  -2   1 1438.55   81.26
  -2   2  -1 1425.40   78.95
  -2   2  -1 1452.10   85.68
  -2  -2  -1 1515.99   88.74
  -2  -2  -1 1485.53   85.48
  -2   2  -1 1401.20   81.26
   2   2   1 1481.46   99.53
   2  -2   1 1458.52   84.02
   2   2   1 1353.02   67.41
  -2  -2  -1 1578.69   86.99
  -2   2  -1 1465.15   83.97
  -2  -2  -1 1539.54   86.23
   3  -1   1  289.37   10.49
   3  -1   1  309.59   12.90
  -3  -1  -1  298.20   11.85
  -3  -1  -1  296.39   13.40
  -3  -1  -1  273.25   11.39
  -3   1  -1  336.50   15.66
  -3  -1  -1  286.10   12.15
  -3  -1  -1  289.97    8.93
   3  -1   1  300.71   12.85
   3  -1   1  295.49   15.66
   3  -1   1  301.01   11.19
   2   1  -5 4341.64  417.86
   2  -1  -5 4347.51  343.17
   2   1  -5 4218.51  330.27
   2  -1  -5 4407.19  348.54
  -2   1   5 4148.39  330.98
  -2  -1   5 4151.86  327.61
   2   1  -5 4311.27  357.48
  -2   1   5 3810.79  302.67
  -2  -1   5 4421.15  354.12
  -2   1   5 4923.98  426.70
  -2  -1   5 4685.51  409.28
  -2   1   5 5454.78  484.02
  -2  -1   5 4826.16  406.22
   2  -1  -5 4512.90  359.18
   2  -1  -5 4280.65  333.28
   2  -1  -5 4290.54  335.14
  -2   1   5 3927.54  310.60
  -2   2   3 3208.22  227.73
  -2  -2   3 2811.54  179.69
  -2  -2   3 2656.49  187.77
  -2   2   3 3037.71  206.30
  -2   2   3 2960.31  209.76
  -2  -2   3 2938.83  196.51
  -2   2   3 2784.08  194.00
   2  -2  -3 2832.12  187.22
   2   2  -3 3036.76  213.07
   2   2  -3 2822.28  237.16
   2  -2  -3 3145.93  219.30
  -2  -2   3 2922.67  225.87
   2  -2  -3 3061.40  214.93
   2  -2  -3 2867.66  194.40
   2   2  -3 2962.27  205.74
   2   2  -3 2873.23  194.45
  -2   2   3 2998.21  211.67
  -2  -2   3 3030.99  220.75
  -2   2   3 3020.09  225.47
  -1   2  -3 2967.34  205.59
   1  -2   3 3057.94  210.91
   1  -2   3 2954.19  204.59
   1   2   3 3028.38  212.42
  -1   2  -3 3058.74  215.08
  -1  -2  -3 2904.40  206.80
  -1  -2  -3 3419.43  245.60
  -1  -2  -3 2841.25  185.92
  -1  -2  -3 3153.01  228.83
  -1   2  -3 2720.59  222.86
  -1   2  -3 3664.33  264.12
  -1  -2  -3 3080.93  207.40
   1   2   3 2952.08  204.04
   1  -2   3 2947.41  207.90
   1  -2   3 2842.26  201.33
   1   2   3 3077.41  219.55
   1   2   3 2890.95  209.41
  -1   2   4  703.26   35.39
  -1   2   4  718.37   37.54
  -1   2   4  698.94   38.50
  -1   2   4  752.85   37.24
  -1   2   4  703.96   34.88
   1  -2  -4  681.53   33.98
   1  -2  -4  746.68   38.05
   1  -2  -4  759.08   40.41
   1  -2  -4  800.44   36.29
  -1  -2   4  690.01   37.09
  -1  -2   4  761.44   49.74
  -1  -2   4  664.31   34.58
  -1  -2   4  737.89   37.34
   1   2  -4  751.70   36.14
   1   2  -4  742.16   36.94
   1   2  -4  698.99   43.27
   1   2  -4  725.55   49.74
   1   0   5  247.25   10.64
   1   0   5  248.66   12.60
   1   0   5  243.74   12.05
  -1   0  -5  275.96   12.30
  -1   0  -5  257.19   15.51
  -1   0  -5  263.67   11.80
  -1   0  -5  260.76   19.58
   3   0   2  316.12   13.05
   3   0   2  318.78   14.10
  -3   0  -2  314.86   12.80
   3   0   2  296.79   14.66
  -3   0  -2  310.95   10.29
  -3   0  -2  331.63   14.15
  -3   0  -2  296.44   12.45
  -3   0  -2  310.45   14.46
  -3   0  -2  324.15   14.81
   3   0   2  345.23   13.65
   0  -2  -4 3511.99  266.43
   0  -2  -4 3853.91  290.72
   0  -2  -4 4004.59  292.93
   0   2   4 3489.80  260.76
   0   2   4 3573.08  271.75
   0   2   4 3688.52  281.64
   0   2   4 3921.82  295.34
   0   2   4 3919.06  286.60
   0  -2  -4 3460.74  258.90
   0  -2   4 3410.60  253.38
   0  -2   4 3593.10  254.73
   0  -2   4 3610.67  272.45
   0   2  -4 3277.69  268.13
   0   2  -4 3508.23  292.78
   0   2  -4 3351.27  253.28
   0   2  -4 3631.10  271.80
   0   2  -4 3613.93  268.49
   0  -2   4 3730.43  277.72
  -3  -1   4 1244.55   85.83
  -3   1   4 1308.49   74.74
  -3   1   4 1253.53   60.58
  -3  -1   4 1291.48   69.02
  -3  -1   4 1154.10   56.62
  -3   1   4 1256.14   77.40
  -3  -1   4 1150.39   74.74
  -3   1   4 1390.61  103.60
   3  -1  -4 1226.98   67.81
   3   1  -4 1241.34   64.85
   3   1  -4 1209.46   65.00
   3  -1  -4 1233.71   67.86
   3  -1  -4 1257.60   68.56
   3   1  -4 1183.11   67.76
   3   1  -4 1189.13   93.96
  -3  -1   4 1144.71   61.74
   2   0   4  121.12    6.17
   2   0   4  117.00    7.83
   2   0   4  135.27    6.27
  -2   0  -4  115.90   12.10
  -2   0  -4  114.94    6.32
  -2   0  -4  102.80    5.37
  -2   0  -4  114.19    6.53
  -1   0   6 3421.79  258.90
  -1   0   6 4462.00  356.88
   1   0  -6 3282.46  261.41
   1   0  -6 3198.43  231.14
  -1   0   6 3552.30  304.27
  -1   0   6 3459.29  269.29
   1   0  -6 3452.06  257.34
   2   2   2 1837.48  124.73
  -2   2  -2 1759.99  105.96
   2  -2   2 1715.97  101.54
   2  -2   2 1750.10  105.46
   2   2   2 1681.83   93.11
  -2   2  -2 1700.86  103.55
   2  -2   2 1748.14  106.21
   2   2   2 1578.89  101.44
   2  -2   2 1668.83  104.05
   2   2   2 1743.62  106.76
   2   2   2 1672.95   93.56
  -2  -2  -2 1833.82  104.30
  -2  -2  -2 1796.88  102.85
   2   2   2 1834.42  106.16
  -2   2  -2 1742.87  101.64
  -2   2  -2 1543.00   95.52
  -2  -2  -2 1847.92  114.59
  -2  -2  -2 1697.75  103.50
   2  -2   2 1690.37  103.00
  -3   0   5   63.49    3.21
   3   0  -5   73.23    3.06
   3   0  -5   59.23   10.54
   3   0  -5   68.11    3.97
   3   0  -5   60.68    2.31
   3   0  -5   75.44    3.31
  -3   0   5   76.19   10.59
  -3   0   5   65.40    6.58
  -3   0   5   67.21    3.16
  -2   0   6 3327.33  271.55
  -2   0   6 3800.50  307.33
  -2   0   6 2977.03  213.77
  -2   0   6 3195.37  232.35
   2   0  -6 2929.80  232.80
   2   0  -6 3124.25  236.91
   2   0  -6 2716.17  185.52
   2   0  -6 2765.81  189.03
   2   0  -6 3130.27  222.91
   0   0   6  768.26   38.90
   0   0  -6  920.60   48.39
   0   0  -6  933.05   47.38
   0   0  -6  851.73   64.25
   0   0   6  847.62   46.88
   0   0   6  871.66   49.19
   2  -2  -4  251.37    9.29
   2  -2  -4  261.56   11.95
   2  -2  -4  241.03   10.29
  -2   2   4  235.61   11.34
  -2   2   4  264.72   20.53
  -2   2   4  253.88   13.50
  -2   2   4  244.19    9.99
  -2   2   4  254.93   12.35
   2  -2  -4  257.04   11.59
  -2   2   4  230.74   10.29
   2   2  -4  233.65   21.23
   2   2  -4  241.03   10.69
  -2  -2   4  247.00   10.89
  -2  -2   4  260.86   17.87
  -2  -2   4  250.72   13.25
   2   2  -4  255.18   10.24
   2   2  -4  240.83   14.10
   1   1   5 3369.24  251.87
   1  -1   5 2735.40  187.47
   1  -1   5 3587.78  254.58
   1   1   5 3314.78  240.78
   1  -1   5 3371.60  252.67
  -1   1  -5 3188.09  235.11
   1  -1   5 3045.19  225.77
   1  -1   5 2993.64  221.00
   1   1   5 3239.69  234.10
  -1   1  -5 2977.53  236.16
  -1  -1  -5 3246.92  235.91
  -1   1  -5 3116.72  275.66
  -1  -1  -5 3158.63  259.70
  -1   1  -5 3089.86  223.01
  -1  -1  -5 3342.24  244.44
  -1  -1  -5 3153.41  236.36
  -1   1  -5 3354.88  242.23
   3  -1   2  771.57   40.56
   3  -1   2  802.64   40.66
   3   1   2  680.77   34.48
   3   1   2  717.01   36.04
   3   1   2  649.25   36.89
   3  -1   2  805.35   38.85
   3  -1   2  764.15   36.04
   3  -1   2  808.02   39.55
  -3  -1  -2  808.72   34.33
  -3   1  -2  672.59   31.12
  -3  -1  -2  779.20   36.99
  -3   1  -2  654.87   32.78
  -3  -1  -2  783.52   40.81
  -3  -1  -2  832.06   42.21
  -3  -1  -2  755.56   34.03
   2  -1   4 1365.51   86.13
   2   1   4 1717.12  107.21
   2  -1   4 1547.01   96.42
  -2  -1  -4 1505.20   90.10
  -2   1  -4 1683.89   99.38
  -2  -1  -4 1501.49   93.96
  -2  -1  -4 1532.41   94.36
  -2   1  -4 1499.38   92.56
  -2   1  -4 1498.33   88.19
  -2  -1  -4 1558.06  115.45
  -2   1  -4 1548.52  130.30
  -2   1  -4 1605.64   97.17
   2   1   4 1728.97   98.33
   2  -1   4 1479.15   88.54
   2   1   4 1611.61   98.53
   2  -1   4 1552.23   93.51
  -1  -1   6 1371.89   81.21
   1  -1  -6 1284.80   77.85
   1  -1  -6 1412.90   81.77
  -1   1   6 1178.04   74.09
   1   1  -6 1353.17   79.31
   1   1  -6 1403.16  103.05
   1   1  -6 1348.70  102.95
  -1   1   6 1343.68   79.00
  -1  -1   6 1528.54   92.56
  -1   1   6 1597.31  109.97
  -1  -1   6 1351.61  114.84
  -1   1   6 1448.13  103.85
  -1   1   6 1500.94   87.79
  -1  -1   6 1352.36   84.48
   1  -1  -6 1325.11   85.68
   1  -1  -6 1367.12   81.56
   0   3   0    0.60    0.60
   0   3   0    0.30    0.35
   0  -3   0    0.25    0.45
   0   3   0    0.25    0.70
   0  -3   0    0.75    0.50
   0   3   0    0.95    0.50
  -4   0   2 1964.27  116.50
  -4   0   2 1883.11  115.45
  -4   0   2 1841.75  119.31
   4   0  -2 1758.63  114.44
   4   0  -2 1954.84  119.61
   4   0  -2 1862.43  130.85
   3   2  -1 1169.21   67.66
   3  -2  -1 1079.46   55.66
   3  -2  -1 1144.86   56.12
   3   2  -1 1296.55   70.92
  -3   2   1 1276.42   71.27
   3   2  -1 1303.38   95.12
  -3  -2   1 1188.23   68.92
  -3  -2   1 1204.49   72.43
  -3   2   1 1313.51   71.12
  -3   2   1 1234.56   70.87
  -3  -2   1 1219.80   68.01
  -3  -2   1 1137.33   63.44
  -3   2   1 1358.89   75.74
   3  -2  -1 1135.53   61.84
   3   2  -1 1332.89   69.67
   3  -2  -1 1151.04   69.22
  -4   0   1  703.91   32.98
  -4   0   1  699.60   34.78
   4   0  -1  659.74   35.64
   4   0  -1  710.34   34.53
   4   0  -1  713.55   40.31
  -4   0   1  706.12   35.94
  -3  -2   2  444.06   19.37
   3  -2  -2  437.14   18.82
   3  -2  -2  440.50   21.28
   3   2  -2  464.04   36.09
   3   2  -2  505.60   22.94
   3  -2  -2  454.70   21.98
   3   2  -2  435.33   20.03
   3  -2  -2  413.14   15.61
   3   2  -2  452.80   20.58
  -3   2   2  449.53   21.68
  -3  -2   2  456.01   23.54
  -3  -2   2  481.41   26.85
  -3   2   2  448.28   20.88
  -3  -2   2  463.29   21.08
  -3   2   2  466.00   22.14
  -3   2   2  454.25   20.88
   0  -3   1 1392.77   81.06
   0  -3   1 1506.46   84.58
   0   3  -1 1175.63   56.92
   0  -3  -1 1449.09   83.57
   0  -3  -1 1453.91   84.38
   0   3  -1 1243.59   72.28
   0  -3   1 1503.65   82.87
   0   3  -1 1222.76   70.62
   0   3   1 1209.36   68.16
   0   3   1 1251.63   70.27
   0  -3  -1 1466.50   83.32
   0   3  -1 1250.87   78.00
   0   3   1 1269.24   73.94
   0   3   1 1312.31   79.10
   0  -3   1 1427.20   80.46
   0   3  -1 1181.91   59.68
   1   2   4  260.45   13.05
   1   2   4  265.62   11.29
  -1   2  -4  251.72   13.60
  -1   2  -4  259.55   19.63
  -1   2  -4  262.31   11.59
  -1  -2  -4  239.17   12.80
  -1   2  -4  279.33   12.65
   1   2   4  276.47   12.95
   1   2   4  262.31   11.24
   1   2   4  276.67   13.40
   3   1  -5 3187.79  235.86
  -3  -1   5 3325.82  272.10
   3  -1  -5 3048.80  217.14
   3  -1  -5 2701.26  199.52
  -3  -1   5 3028.88  246.95
  -3   1   5 3464.51  296.24
  -3   1   5 3351.57  261.21
   3  -1  -5 2971.96  213.67
   3   1  -5 2927.24  259.95
  -3  -1   5 3147.08  227.58
   3   1  -5 3037.16  215.33
  -3   1   5 2998.21  206.09
  -3   1   5 3168.97  231.14
  -3  -1   5 2872.27  205.39
  -4   0   3   43.87    2.16
  -4   0   3   48.49    2.11
  -4   0   3   45.63    3.92
   4   0  -3   47.28    3.16
   4   0  -3   48.34    5.42
   4   0  -3   46.08    2.61
  -4   0   3   54.36    9.64
  -3  -2   0 2345.49  155.85
  -3   2   0 2657.34  174.02
   3  -2   0 2237.63  150.33
   3   2   0 2559.42  167.90
   3  -2   0 2047.14  132.26
   3  -2   0 2310.56  157.91
   3  -2   0 2330.94  153.74
   3   2   0 2631.29  165.94
   3   2   0 2373.05  190.94
   3  -2   0 2169.16  134.72
  -3  -2   0 2317.59  157.56
  -3   2   0 2401.11  155.95
  -3   2   0 2699.61  182.05
  -3  -2   0 2264.13  150.68
   3   2   0 2248.22  162.02
  -3  -2   0 2321.90  158.56
  -3   2   0 2536.53  168.20
   3   0   3   84.12    4.62
  -3   0  -3   88.04    3.92
  -3   0  -3   73.33    4.37
  -3   0  -3   99.03    5.12
   3   0   3   86.88    4.62
   3   0   3   78.75    4.02
   3   0   3   84.98    7.28
   1   2  -5 2541.50  171.01
  -1   2   5 2892.55  193.60
  -1  -2   5 2252.13  156.40
  -1   2   5 2561.32  188.73
  -1  -2   5 2431.98  173.62
  -1   2   5 2196.47  153.34
  -1  -2   5 2514.85  176.53
  -1  -2   5 2521.17  170.21
  -1   2   5 2365.07  160.22
   1  -2  -5 2840.05  194.65
   1   2  -5 2146.53  188.13
   1   2  -5 2529.75  190.84
  -1  -2   5 2618.80  213.37
   1  -2  -5 2432.88  162.38
   1  -2  -5 2384.64  164.08
   2   1  -6 3092.57  243.44
   2  -1  -6 2864.64  215.18
   2  -1  -6 2644.95  185.97
   2  -1  -6 3116.42  219.14
   2  -1  -6 2841.91  205.14
   2  -1  -6 2826.65  202.88
  -2   1   6 2872.62  204.34
  -2  -1   6 2797.59  206.65
  -2  -1   6 2660.06  190.69
  -2   1   6 2730.63  200.67
   2   1  -6 2954.44  210.81
  -2   1   6 2974.42  248.86
  -2   1   6 2820.17  201.08
  -2  -1   6 2830.36  238.22
  -2   1   6 3224.78  265.98
  -2  -1   6 3776.26  283.84
   2   1  -6 2611.22  227.98
   0  -1  -6  686.25   34.58
   0   1   6  618.18   28.11
   0  -1   6  672.39   37.44
   0  -1  -6  747.63   37.90
   0   1  -6  640.67   35.39
   0  -1  -6  691.72   37.29
   0  -1  -6  687.85   46.98
   0   1  -6  590.78   31.97
   0   1  -6  611.36   43.32
   0   1  -6  590.88   41.41
   0   1   6  594.64   30.62
   0  -1   6  701.76   35.84
   0  -1   6  705.32   37.04
   0   1   6  572.51   33.28
   0   1   6  658.64   33.28
   0  -1   6  754.91   33.88
   0   1   6  712.55   40.26
   0  -1   6  712.30   34.63
  -1  -3   0 1574.22   99.28
  -1   3   0 1698.95  101.44
   1  -3   0 1599.22   96.62
   1  -3   0 1606.34   96.92
   1   3   0 1703.82  112.03
  -1   3   0 1725.50  107.26
   1   3   0 1683.44   96.07
   1  -3   0 1509.77   93.11
   1  -3   0 1517.30   91.35
   1   3   0 1585.21   95.57
   1   3   0 1631.59   99.89
  -1  -3   0 1598.06   97.63
   1   3   0 1707.28   97.58
  -1   3   0 1647.00   99.03
  -1   3   1   10.94    1.15
  -1   3   1   13.05    1.20
  -1  -3   1    9.03    1.41
  -1   3   1   12.70    1.61
  -1  -3   1    7.48    1.86
   1   3  -1   11.95    0.85
   1  -3  -1    9.14    1.15
   1   3  -1   10.14    2.56
   1  -3  -1    7.83    1.15
   1  -3  -1   10.59    1.36
  -4   0   0 3384.80  233.20
  -4   0   0 3057.89  217.09
  -4   0   0 2752.06  197.76
  -4   0   0 2850.99  195.25
   4   0   0 2982.90  194.30
   4   0   0 2809.23  208.75
   4   0   0 3038.77  213.87
   3  -2  -3 1266.23   69.32
   3   2  -3 1390.66   79.61
   3   2  -3 1261.06  101.19
   3  -2  -3 1311.10   77.00
  -3   2   3 1295.54   73.68
  -3   2   3 1365.46   79.71
   3   2  -3 1361.35   78.55
  -3   2   3 1301.62   77.55
  -3  -2   3 1310.50   82.97
  -3   2   3 1347.09   92.86
  -3  -2   3 1307.59   87.69
  -3   2   3 1388.30   83.07
   3   2  -3 1337.16   71.68
   3  -2  -3 1289.32   75.74
  -3  -2   3 1237.07   65.40
  -3  -2   3 1283.35   72.83
  -2  -2  -3  861.67   39.75
  -2   2  -3  926.87   48.29
   2   2   3  795.27   39.40
   2  -2   3  846.06   44.42
  -2  -2  -3  918.84   58.07
   2   2   3  887.62   47.93
   2  -2   3  860.82   50.80
  -2  -2  -3  910.26   50.14
   2   2   3  895.65   50.29
   2  -2   3  865.84   47.99
  -2  -2  -3  802.04   43.82
  -2   2  -3  951.57   49.94
   2   2   3  896.61   57.27
   2  -2   3  866.64   43.67
  -2   2  -3  867.34   62.09
   2   2   3  923.51   44.07
  -2   2  -3  826.08   44.37
  -2   2  -3  873.77   44.07
  -2  -2  -3  861.72   41.81
   2  -2   3  904.44   49.84
   0   3   2 2181.11  139.64
   0   3  -2 2132.47  135.47
   0  -3  -2 2095.43  132.76
   0   3  -2 2180.41  152.14
   0   3  -2 2186.78  145.31
   0   3  -2 2031.53  121.67
   0  -3  -2 2167.00  147.62
   0   3  -2 2166.20  140.44
   0  -3   2 2046.94  133.97
   0  -3  -2 2086.14  138.63
   0  -3   2 1971.45  128.45
   0   3   2 2322.05  155.25
   0  -3   2 1939.13  127.39
   0   3   2 2201.59  146.16
   0  -3   2 1836.28  117.80
   0   3   2 2160.88  137.43
   0  -2   5 3883.72  300.81
   0  -2   5 4085.65  323.90
   0   2   5 4775.36  383.88
   0   2   5 3990.74  318.28
   0  -2   5 3993.40  323.60
   0  -2  -5 3872.28  304.83
   0   2  -5 4041.03  314.56
   0  -2  -5 3915.95  310.30
   0   2   5 3718.94  303.32
   0  -2  -5 4284.87  338.10
   0   2  -5 3717.88  295.24
   0   2   5 3828.46  300.71
   0  -2   5 4087.26  323.05
   0   2  -5 3898.93  343.22
   0   2  -5 3838.85  339.96
   0  -2  -5 3814.51  305.58
   0   2   5 4227.15  320.03
   4   1  -2  246.40    9.59
  -4   1   2  254.83   11.70
  -4   1   2  269.69   15.16
  -4  -1   2  275.46   17.12
  -4  -1   2  288.76   21.23
  -4   1   2  266.53   12.45
   4  -1  -2  271.65   13.25
   4  -1  -2  283.49   13.30
   4   1  -2  270.84   11.75
  -4  -1   2  281.03   12.80
   4   1  -2  294.38   29.76
  -4   1   2  267.08   11.75
  -1   3  -1 3219.66  243.09
   1   3   1 2999.82  206.85
  -1  -3  -1 2904.55  204.99
  -1   3  -1 3023.86  215.58
  -1   3  -1 3064.26  217.94
   1  -3   1 2974.22  211.62
   1   3   1 2990.73  217.24
   1  -3   1 2830.46  202.68
   1   3   1 3028.63  219.09
   1   3   1 3126.15  236.96
   1  -3   1 2999.26  216.94
   1  -3   1 3000.97  215.73
   1   3   1 3144.98  215.48
  -1   3  -1 3121.94  230.09
  -1  -3  -1 2853.55  206.09
  -1   3  -1 2853.15  188.68
  -4  -1   1  338.35   16.87
  -4  -1   1  330.67   22.54
   4   1  -1  341.82   13.75
   4   1  -1  317.07   17.32
   4  -1  -1  342.02   17.37
   4  -1  -1  354.12   15.71
   4   1  -1  367.67   15.96
   4   1  -1  370.33   24.65
  -4   1   1  357.68   16.41
  -4  -1   1  328.87   15.01
  -4   1   1  338.96   16.61
  -4   1   1  347.54   16.92
  -4  -1   1  345.48   14.41
  -4   1   1  344.98   16.06
  -4   1   1  352.86   16.51
   1  -3  -2  489.74   24.80
   1   3  -2  437.29   20.23
  -1   3   2  456.91   21.48
   1   3  -2  506.25   23.64
   1   3  -2  479.00   25.55
  -1  -3   2  494.36   23.79
  -1   3   2  516.49   25.95
  -1  -3   2  527.63   23.84
  -1  -3   2  523.72   25.50
   1   3  -2  455.26   19.63
   1   3  -2  469.91   29.71
  -1   3   2  478.95   25.00
  -1   3   2  490.14   23.34
  -1  -3   2  553.79   24.49
   1  -3  -2  508.46   25.05
  -4   0   4 1161.48   61.99
   4   0  -4 1094.02   60.63
   4   0  -4 1169.66   66.31
  -4   0   4 1260.91   97.63
  -4   0   4 1027.56   56.77
  -4   0   4 1107.37   70.37
   4   0  -4 1037.00   76.65
  -4   0   4 1083.98   58.43
  -3   2  -1 2779.47  191.24
   3  -2   1 2621.76  190.38
   3   2   1 2545.92  194.80
   3   2   1 2947.97  203.79
  -3   2  -1 2824.19  197.11
  -3  -2  -1 2661.01  185.67
  -3  -2  -1 2824.94  200.17
  -3   2  -1 2475.64  177.13
   3  -2   1 2531.46  174.97
   3  -2   1 2709.45  180.24
  -3   2  -1 2754.72  188.68
  -3  -2  -1 2739.86  190.74
   3   2   1 2704.73  220.30
   3   2   1 2827.50  191.99
   3  -2   1 2839.10  198.82
  -3  -2  -1 2986.16  203.08
   3  -2   1 2805.17  196.31
   2  -2  -5  626.57   29.31
   2   2  -5  598.36   37.09
   2   2  -5  588.32   48.09
  -2   2   5  599.41   31.77
  -2   2   5  627.57   33.68
  -2   2   5  698.19   35.44
  -2   2   5  640.07   39.30
  -2  -2   5  652.62   46.03
  -2   2   5  662.00   43.57
  -2  -2   5  646.29   36.24
  -2   2   5  628.77   31.67
  -2  -2   5  604.03   29.76
   2   2  -5  664.11   31.97
   2   2  -5  653.32   32.73
   2  -2  -5  591.68   30.17
   2  -2  -5  635.35   32.58
   2  -2  -5  632.44   32.37
   3   0  -6    1.31    0.65
   3   0  -6    1.05    0.35
   3   0  -6    1.71    0.45
  -3   0   6    0.65    0.65
  -3   0   6    2.16    1.86
  -3   0   6    1.51    2.46
   3   0  -6    1.51    0.95
  -4  -1   3 1846.77  124.83
  -4   1   3 1703.37  117.30
  -4   1   3 1690.87  106.36
  -4  -1   3 1860.92  110.53
  -4  -1   3 1905.85  111.18
  -4   1   3 1808.37  111.93
   4  -1  -3 1873.12  113.69
   4  -1  -3 1777.55  113.34
   4   1  -3 1574.12  103.15
   4   1  -3 1735.69  101.79
  -4  -1   3 1967.74  145.21
   4   1  -3 1790.55  110.22
   4   1  -3 1867.95  148.77
   1   0   6  284.75   13.15
   1   0   6  235.86   15.61
   1   0   6  251.32   11.80
  -1   0  -6  262.81   12.65
  -1   0  -6  246.20   14.10
  -1   0  -6  248.36   20.98
  -1   0  -6  254.38   12.30
  -2   0  -5  539.98   26.65
  -2   0  -5  520.36   28.86
  -2   0  -5  534.06   27.36
   2   0   5  528.59   28.81
   2   0   5  538.83   28.71
   2   0   5  507.51   24.65
  -2   0  -5  504.04   39.20
   3  -1   3 2783.68  192.84
   3   1   3 2573.92  186.77
   3   1   3 2794.17  192.89
   3   1   3 2868.86  198.97
  -3  -1  -3 2427.41  165.24
   3  -1   3 2763.76  196.21
   3  -1   3 2538.19  176.43
   3  -1   3 2630.84  187.92
  -3   1  -3 2760.69  190.33
  -3  -1  -3 2672.15  190.84
  -3  -1  -3 2608.05  185.97
  -3   1  -3 2557.96  184.36
  -3   1  -3 2541.55  174.17
   3   1   3 2685.65  176.33
   3  -1   3 2640.28  182.60
   4  -1   0 2281.70  148.67
   4   1   0 2221.56  142.60
   4   1   0 2345.19  168.70
  -4   1   0 2314.98  149.38
   4  -1   0 2151.19  147.47
  -4  -1   0 2178.35  141.04
  -4  -1   0 2199.78  145.46
  -4   1   0 2108.83  140.29
  -4   1   0 2158.77  141.04
  -4  -1   0 2170.87  143.35
  -4  -1   0 2020.84  138.48
  -4   1   0 2248.32  143.65
   4  -1   0 2321.65  150.73
   4   1   0 2023.65  128.60
   4   1   0 1998.25  142.25
  -4   0  -1  362.40   14.86
  -4   0  -1  321.69   19.22
   4   0   1  332.43   17.67
  -4   0  -1  341.12   17.07
  -4   0  -1  330.52   16.11
  -4   0  -1  353.41   15.51
  -4   0  -1  353.51   15.76
   4   0   1  350.95   15.36
   4   0   1  345.03   14.20
   3   2  -4 3128.76  222.56
  -3   2   4 3021.55  221.65
  -3  -2   4 3012.26  215.53
   3  -2  -4 3055.58  222.01
   3  -2  -4 3090.57  226.87
   3  -2  -4 3231.86  225.92
   3   2  -4 2907.01  210.96
  -3   2   4 3244.36  246.70
  -3  -2   4 2934.26  247.35
  -3   2   4 3213.59  268.23
  -3  -2   4 3104.27  240.03
  -3   2   4 2656.74  199.77
   3   2  -4 2871.47  263.32
  -1   0   7  198.31   11.70
  -1   0   7  178.14    8.73
  -1   0   7  180.45   10.04
  -1   0   7  194.15   11.44
   1   0  -7  191.14   11.09
   1   0  -7  180.40    7.48
   1   0  -7  189.88   13.85
   1   0  -7  176.53   12.70
   1   3   2 1020.58   55.26
  -1   3  -2 1168.15   65.40
   1  -3   2 1128.60   63.34
  -1  -3  -2 1179.40   67.11
  -1   3  -2 1049.70   54.96
  -1   3  -2 1120.32   73.58
  -1   3  -2 1347.60   82.12
  -1  -3  -2 1199.98   65.80
  -1   3  -2 1125.94   63.24
   1  -3   2 1177.04   65.60
   1   3   2 1144.81   71.53
   1  -3   2 1196.11   65.35
   1   3   2 1076.55   63.24
   1   3   2 1134.83   65.60
   1  -3   2 1184.67   68.77
   1   3   2 1036.70   55.82
   1   3  -3  723.49   50.70
   1  -3  -3  792.56   42.56
  -1   3   3  829.65   45.27
  -1   3   3  754.06   39.25
  -1   3   3  734.38   39.80
  -1  -3   3  856.90   44.22
   1   3  -3  772.73   41.16
  -1   3   3  805.76   46.18
   1   3  -3  807.86   40.71
  -1  -3   3  770.87   41.31
  -1   3   3  809.62   42.71
  -1  -3   3  783.42   41.91
   1   3  -3  776.04   43.37
   1  -3  -3  852.69   48.44
   0  -3   3 1580.49   89.44
   0   3   3 1531.05   90.75
   0   3   3 1535.07   95.27
   0  -3   3 1670.69   99.94
   0   3   3 1505.55   93.61
   0   3  -3 1495.82   91.55
   0  -3   3 1633.05   98.88
   0   3   3 1433.53   89.09
   0   3   3 1438.35   86.58
   0  -3  -3 1673.05   99.03
   0  -3   3 1654.18   98.33
   0   3  -3 1327.07   77.25
   0   3  -3 1422.28   96.97
   0   3  -3 1394.78   94.16
   0  -3  -3 1627.73  100.04
   0   3  -3 1516.55   92.31
  -2   0   7 1161.18   68.87
  -2   0   7 1268.09   94.56
  -2   0   7 1377.86  104.50
   2   0  -7 1172.02   67.11
  -2   0   7 1133.52   65.55
   2   0  -7 1097.48   70.97
   2   0  -7 1021.09   67.86
   4   1  -4 1139.54   86.68
  -4  -1   4 1072.99   58.22
   4   1  -4 1105.51   60.83
   4  -1  -4 1066.46   59.63
  -4  -1   4 1033.69   53.21
  -4  -1   4  983.84   49.79
   4  -1  -4  996.04   57.27
   4   1  -4 1039.11   57.32
   4  -1  -4 1011.80   55.56
  -4   1   4 1103.20   60.63
  -4   1   4 1127.85   73.58
  -4  -1   4  952.27   63.90
  -4  -1   4 1098.43   78.65
  -4   1   4 1037.15   60.88
  -2   3   1 1320.04   80.11
  -2  -3   1 1435.38   85.33
  -2  -3   1 1401.20   82.42
  -2   3   1 1300.46   73.99
  -2   3   1 1279.78   76.49
  -2   3   1 1243.44   72.98
   2  -3  -1 1357.43   77.75
   2   3  -1 1335.05  102.24
   2  -3  -1 1373.04   83.37
   2  -3  -1 1384.09   82.47
   2   3  -1 1241.14   71.88
   2   3  -1 1254.34   74.54
  -2  -3   1 1358.89   79.31
   3   1  -6  423.93   27.00
   3  -1  -6  472.97   21.88
   3   1  -6  441.55   20.88
  -3  -1   6  481.46   31.07
  -3   1   6  445.07   37.34
  -3  -1   6  487.73   34.38
  -3   1   6  417.76   28.81
   3  -1  -6  457.61   24.29
   3  -1  -6  488.53   22.54
  -3  -1   6  473.98   24.29
   3   1  -6  405.06   35.74
  -3  -1   6  438.94   22.99
  -3   1   6  443.36   20.33
  -2  -3   0  983.29   55.92
   2  -3   0  981.84   53.00
  -2   3   0 1131.86   60.18
  -2   3   0 1084.63   60.53
   2   3   0 1052.71   71.88
   2  -3   0 1019.78   58.22
   2  -3   0 1020.84   57.82
   2   3   0 1112.49   64.75
   2   3   0 1131.66   65.30
   2  -3   0 1003.27   57.57
  -2  -3   0  988.21   54.41
  -2   3   0 1097.78   62.34
  -2  -3   0 1007.48   57.22
  -1  -1  -6 1605.39  103.50
  -1   1  -6 1660.30  102.44
  -1  -1  -6 1695.74  103.70
  -1   1  -6 1397.49  121.57
  -1  -1  -6 1649.76  120.92
   1   1   6 1409.89   89.09
  -1   1  -6 1446.02   90.35
  -1   1  -6 1411.59   88.29
   1  -1   6 1545.06   98.03
   1  -1   6 1568.95   99.08
   1   1   6 1502.09   98.88
   1  -1   6 1662.46   97.78
   1   1   6 1530.40   94.56
   1  -1   6 1738.75  115.34
  -1  -1  -6 1605.69   99.38
  -2  -1  -5 2557.76  174.97
  -2   1  -5 2398.05  165.24
  -2   1  -5 2219.51  192.84
  -2  -1  -5 2539.99  208.10
  -2   1  -5 2253.59  157.81
  -2   1  -5 2302.43  163.08
  -2  -1  -5 2478.00  173.47
   2  -1   5 2464.00  178.04
   2   1   5 2681.99  188.98
   2  -1   5 2750.45  188.28
   2   1   5 2348.00  158.26
   2  -1   5 2420.98  165.89
   2  -1   5 2316.28  162.23
  -2  -1  -5 2505.81  183.01
   2   1   5 2538.79  180.45
  -2  -3   2  660.70   31.42
  -2  -3   2  640.42   31.27
  -2  -3   2  666.47   46.13
  -2   3   2  618.94   36.29
  -2  -3   2  643.13   33.78
  -2   3   2  625.21   33.43
   2   3  -2  631.23   32.63
   2  -3  -2  644.28   31.17
   2  -3  -2  662.10   34.83
   2  -3  -2  653.67   33.73
   2   3  -2  599.51   26.90
   2   3  -2  637.86   48.79
  -2   3   2  631.69   32.07
  -2   3   2  618.89   34.73
  -2   3   2  630.53   30.57
  -2  -3   2  621.35   34.68
   4   0  -5 1431.67   82.82
   4   0  -5 1336.15   95.92
   4   0  -5 1502.09   92.00
  -4   0   5 1378.97   82.82
  -4   0   5 1476.64   88.14
  -4   0   5 1426.25   99.23
  -4   0   5 1560.16  124.43
   4   0  -5 1367.37   82.17
  -1   2  -5   30.82    2.41
  -1  -2  -5   37.19    4.82
  -1   2  -5   33.38    3.86
  -1  -2  -5   35.04    6.12
  -1   2  -5   32.22    6.73
   1  -2   5   33.48    2.91
   1  -2   5   36.99    2.86
   1  -2   5   35.39    1.86
   1   2   5   31.07    3.06
  -1   2  -5   24.39    7.28
  -1  -2  -5   36.74    3.06
  -1   2  -5   29.92    2.91
  -1  -2  -5   31.02    2.41
   1  -2   5   35.79    1.86
   1   2   5   32.83    4.52
   1  -2   5   35.34    3.56
   1   2   5   32.58    3.31
  -3  -2  -2   72.23    4.17
  -3  -2  -2   78.05    4.82
  -3  -2  -2   78.25    4.72
   3  -2   2   74.69    4.67
   3  -2   2   81.36    4.77
   3   2   2   81.66   11.29
   3  -2   2   73.88    4.02
   3  -2   2   73.58    3.26
   3  -2   2   77.30    4.27
   0   0   7   27.31    2.61
   0   0   7   27.26    2.51
   0   0  -7   32.78    6.22
   0   0  -7   28.86    3.92
   0   0  -7   32.12    2.76
   0   0   7   27.71    3.16
   0   0   7   34.43    2.91
   0   0  -7   26.55    2.11
  -3   0  -4 1955.64  126.19
  -3   0  -4 1956.99  133.56
  -3   0  -4 1739.51  117.10
   3   0   4 2004.63  127.54
   3   0   4 2122.68  143.25
   3   0   4 2045.74  136.88
   3   0   4 2004.38  131.51
  -4   1  -1 2925.63  209.06
  -4  -1  -1 2918.20  212.42
   4   1   1 3113.75  222.21
   4   1   1 3075.21  224.77
  -4  -1  -1 2981.54  221.96
  -4  -1  -1 3054.73  219.75
  -4   1  -1 3089.66  221.55
  -4   1  -1 2954.69  216.43
   4   1   1 3042.33  214.93
   4   1   1 2913.88  224.82
   4  -1   1 3163.40  226.77
  -4   1  -1 3008.35  208.25
   4  -1   1 2766.32  209.51
   4  -1   1 3067.98  222.91
  -1  -1   7 1010.65   61.09
   1   1  -7 1020.58   82.07
  -1   1   7  921.70   50.85
   1  -1  -7 1014.11   64.65
   1  -1  -7 1038.40   59.73
   1   1  -7  945.45   57.17
   1  -1  -7 1089.40   60.68
   1  -1  -7  976.72   57.97
   1   1  -7 1076.85   60.33
  -1   1   7 1236.82   82.02
  -1   1   7 1015.16   57.27
  -1  -1   7  990.87   57.07
  -1   1   7 1018.83   61.14
   1   1  -7 1049.45   71.73
  -1  -1   7  988.26   60.53
  -1   1   7 1059.13   57.52
  -2  -2  -4  623.45   34.03
  -2   2  -4  647.35   49.89
  -2  -2  -4  640.97   32.48
  -2   2  -4  707.43   36.49
   2   2   4  664.56   39.95
   2  -2   4  635.05   35.79
   2   2   4  652.06   35.39
   2  -2   4  649.10   33.98
   2  -2   4  655.13   34.18
   2   2   4  640.82   30.32
  -2   2  -4  620.24   33.68
  -2  -2  -4  706.47   45.63
  -2  -2  -4  714.61   38.80
  -2   2  -4  641.07   31.82
   2  -2   4  640.57   32.83
   1   2  -6 1291.73   75.49
   1  -2  -6 1197.01   72.18
   1  -2  -6 1330.58   78.10
   1  -2  -6 1320.04   78.95
   1   2  -6 1255.09   86.88
   1   2  -6 1092.31   87.74
  -1  -2   6 1201.88   79.56
   1   2  -6 1112.19   69.27
  -1   2   6 1206.20   70.72
  -1  -2   6 1294.94   75.84
  -1  -2   6 1316.68   79.05
  -1   2   6 1035.69   68.36
  -1   2   6 1280.84   90.85
  -1  -2   6 1221.21   72.28
  -1   2   6 1420.28   81.06
   1  -2  -6 1275.87   75.99
  -2   3  -1   82.32   12.60
  -2   3  -1   80.16    6.02
  -2   3  -1   75.64    2.96
  -2   3  -1   80.66    4.77
   2   3   1   80.51    4.72
   2   3   1   78.45    4.87
  -2   3  -1   79.76    3.81
   2   3   1   84.73    8.13
  -2   1   7   62.84    3.76
   2  -1  -7   71.12    5.22
   2   1  -7   66.46   10.29
  -2   1   7   63.95    4.27
  -2   1   7   72.98   10.09
  -2  -1   7   78.60    6.47
  -2   1   7   80.66   10.34
  -2  -1   7   67.61    4.27
  -2   1   7   66.51    6.17
  -2  -1   7   80.96    7.53
   2   1  -7   73.68    7.18
   2  -1  -7   69.37    4.47
   2   1  -7   69.82    4.17
   2  -1  -7   68.31    3.61
  -2  -1   7   81.56   11.85
   2  -1  -7   70.37    3.56
   4   0   2  781.01   41.11
  -4   0  -2  734.63   37.90
  -4   0  -2  701.55   38.15
  -4   0  -2  747.73   38.05
   4   0   2  746.48   37.70
   4   0   2  748.84   36.44
   4   0   2  722.08   41.41
   2   3  -3  129.05   16.21
   2   3  -3  119.46    5.22
   2   3  -3  123.17    6.37
   2  -3  -3  130.55    7.13
   2  -3  -3  117.70    6.47
  -2   3   3  126.84    5.67
  -2   3   3  123.33    6.68
  -2   3   3  122.82    6.12
  -2   3   3  122.82    6.88
  -2  -3   3  124.98    6.58
  -2  -3   3  139.04   11.75
  -2   3   3  134.02    9.09
  -2  -3   3  127.14    7.13
  -3   2   5  478.90   24.19
  -3  -2   5  514.23   23.44
  -3   2   5  504.70   26.60
  -3  -2   5  530.75   37.34
  -3   2   5  529.79   40.66
  -3  -2   5  520.00   31.07
   3   2  -5  473.53   22.79
  -3   2   5  496.66   29.16
   3  -2  -5  523.27   26.40
  -3   2   5  539.68   32.98
   3  -2  -5  537.02   24.49
   3   2  -5  439.70   23.49
   3   2  -5  453.90   42.82
   3  -2  -5  505.75   25.40
   3   2  -5  493.90   24.19
  -1   3  -3  611.36   41.36
  -1   3  -3  600.36   28.21
  -1  -3  -3  752.00   40.26
  -1  -3  -3  617.88   32.53
  -1   3  -3  661.65   33.93
  -1   3  -3  624.21   32.27
   1  -3   3  666.02   34.28
   1  -3   3  655.48   32.93
   1   3   3  652.01   38.15
   1  -3   3  619.29   30.42
   1   3   3  613.11   33.48
   1   3   3  615.92   35.89
   1  -3   3  642.48   33.23
   1   3   3  596.85   29.16
   1   3   3  598.06   29.11
  -1  -3  -3  629.08   31.02
  -1   3  -3  640.62   36.94
  -2  -2   6  290.07   16.36
  -2   2   6  306.48   24.24
  -2   2   6  308.44   21.33
  -2  -2   6  313.66   26.05
  -2  -2   6  272.65   15.26
  -2  -2   6  267.18   13.10
  -2   2   6  279.13   14.05
   2   2  -6  301.81   13.75
   2  -2  -6  260.76   13.40
  -2   2   6  268.84   14.96
   2  -2  -6  286.91   16.11
   2  -2  -6  274.81   15.36
  -2   2   6  272.65   14.91
   2  -2  -6  270.69   12.15
   2   2  -6  293.43   17.57
   2   2  -6  256.74   26.40
  -2   2   6  291.17   16.16
  -4   1   5  581.94   29.66
  -4  -1   5  553.53   27.56
  -4   1   5  572.61   40.76
  -4  -1   5  567.54   38.45
  -4   1   5  601.52   49.79
  -4  -1   5  611.31   44.02
   4  -1  -5  550.37   27.36
   4  -1  -5  530.50   29.31
   4  -1  -5  554.64   27.51
   4   1  -5  571.45   29.16
   4   1  -5  526.03   41.51
  -4   1   5  554.69   30.62
   0  -2  -6  440.10   23.99
   0   2  -6  408.83   21.33
   0  -2  -6  519.45   29.41
   0  -2  -6  467.30   24.75
   0   2  -6  462.13   23.44
   0  -2  -6  438.99   22.94
   0   2  -6  424.99   30.42
   0   2  -6  389.75   30.62
   0   2   6  432.57   21.53
   0  -2   6  455.20   23.39
   0  -2   6  453.85   24.54
   0  -2   6  433.37   25.30
   0   2   6  462.98   23.59
   0   2   6  458.17   29.46
   0   2   6  443.91   20.18
   0  -2   6  444.56   21.08
  -1  -3   4 1137.84   71.22
  -1   3   4 1122.43   67.46
  -1  -3   4 1181.96   67.66
  -1   3   4 1213.13   69.62
   1  -3  -4 1399.55   87.79
   1   3  -4 1259.00   70.97
   1  -3  -4 1129.05   68.26
  -1   3   4 1327.02   81.66
  -1   3   4 1210.57   76.14
   1  -3  -4 1229.09   73.99
   1   3  -4 1255.04   73.08
   1   3  -4 1115.00   65.55
  -1  -3   4 1118.21   66.56
  -1   3   4 1228.24   72.13
   1   3  -4 1220.56   75.44
   1   3  -4 1185.97   92.11
   0   1  -7 2709.90  203.13
   0  -1  -7 2825.64  227.08
   0   1   7 2670.04  191.64
   0  -1   7 2749.55  200.12
   0  -1   7 2768.07  208.65
   0   1   7 2757.98  196.11
   0  -1  -7 2903.49  209.81
   0   1  -7 2727.97  230.99
   0   1  -7 2805.97  201.63
   0   1   7 2736.50  211.57
   0  -1   7 2780.87  191.74
   0  -1  -7 2743.93  208.05
   0  -1  -7 2767.97  199.17
   0  -1   7 2764.21  206.55
  -3   1  -4  956.64   55.46
  -3   1  -4  984.85   54.01
   3   1   4  966.12   57.17
   3  -1   4 1153.95   68.36
  -3   1  -4 1013.36   56.22
  -3  -1  -4 1007.74   54.91
   3   1   4 1046.43   59.43
   3  -1   4  914.78   51.85
   3   1   4 1068.57   61.04
   3   1   4  994.33   51.95
   3  -1   4  888.32   54.71
   3  -1   4  962.91   55.71
  -3  -1  -4 1002.72   58.73
  -3  -1  -4  975.06   58.73
   0   3  -4  832.46   47.08
   0  -3  -4  766.81   44.37
   0  -3  -4  830.75   46.18
   0   3  -4  734.33   50.54
   0   3   4  777.35   40.81
   0  -3   4  808.12   43.27
   0   3   4  753.96   40.96
   0  -3   4  793.86   46.68
   0   3   4  727.45   41.11
   0   3   4  790.35   44.17
   0   3   4  799.58   45.17
   0   3   4  846.51   46.23
   0  -3   4  801.29   42.76
   0   3  -4  752.20   40.81
   0   3  -4  803.85   42.76
   3   0  -7   15.16    3.36
   3   0  -7    7.83    2.96
  -3   0   7    8.98    6.93
  -3   0   7   11.14    4.82
  -3   0   7    7.83    2.11
  -3   0   7    8.58    1.41
  -4  -2   2  656.38   36.84
   4  -2  -2  658.69   32.43
   4   2  -2  626.82   30.82
   4   2  -2  656.58   56.47
  -4  -2   2  703.36   41.66
  -4   2   2  599.71   32.68
  -4   2   2  596.25   34.93
  -4  -2   2  685.69   34.83
  -4  -2   2  711.24   34.88
  -4   2   2  629.18   33.38
  -4   2   2  612.76   31.57
   4   2  -2  617.33   31.07
   4  -2  -2  674.90   36.54
  -4   2   2  578.88   31.47
   4  -2  -1 4048.91  327.71
  -4   2   1 3959.62  318.68
   4   2  -1 4235.18  325.10
  -4   2   1 4002.28  313.51
   4   2  -1 4267.00  405.86
  -4  -2   1 4514.05  351.61
  -4  -2   1 4240.75  331.28
  -4   2   1 3942.55  318.28
  -4   2   1 3858.07  306.73
  -4  -2   1 4162.35  345.28
  -4  -2   1 4002.43  322.84
  -4   2   1 3835.54  305.13
   4   2  -1 3987.77  310.95
   4   2  -1 3216.60  272.15
   4  -2  -1 4428.12  344.83
   2   3   2  226.92   16.01
   2  -3   2  233.35   10.84
  -2   3  -2  215.23   10.84
  -2  -3  -2  244.34   14.56
  -2  -3  -2  227.33   12.00
   2   3   2  225.12   11.64
  -2   3  -2  244.84   19.27
  -2   3  -2  216.08   13.80
  -2  -3  -2  236.86    9.94
   2  -3   2  237.77   11.75
   2  -3   2  236.86   12.30
   2   3   2  210.01   12.30
   2  -3   2  231.59   11.04
   4   1   2 1177.14   68.41
   4   1   2 1128.35   71.88
   4  -1   2 1232.80   72.68
   4  -1   2 1178.84   75.94
  -4   1  -2 1160.42   66.31
   4   1   2 1225.98   68.66
   4  -1   2 1275.02   72.43
  -4  -1  -2 1186.93   67.51
  -4   1  -2 1197.77   68.36
  -4  -1  -2 1148.08   68.92
  -4   1  -2 1116.45   66.86
  -4  -1  -2 1181.81   72.88
  -4   0   6 6648.78  664.66
   4   0  -6 5244.67  462.18
  -4   0   6 5282.06  518.90
  -4   0   6 5379.09  471.82
   4   0  -6 5713.13  542.69
  -4   0   6 5305.81  461.08
   4  -2  -3  192.49    9.74
   4  -2  -3  188.53    9.99
  -4   2   3  176.93    9.79
  -4  -2   3  204.84   12.60
   4   2  -3  193.95    8.78
   4   2  -3  197.41   23.74
  -4  -2   3  216.03   18.52
   4   2  -3  187.62    8.43
  -4   2   3  187.22   10.69
  -4  -2   3  205.49    9.19
  -4   2   3  197.71    9.99
  -4   2   3  194.95   10.84
   4  -2  -3  190.94    9.74
  -3   2  -3  303.72   14.20
  -3  -2  -3  358.68   18.77
  -3   2  -3  328.32   18.32
  -3  -2  -3  332.33   19.27
   3   2   3  336.20   16.16
   3  -2   3  348.44   17.62
   3   2   3  320.28   18.47
   3  -2   3  338.51   16.92
   3   2   3  320.13   16.31
   3  -2   3  351.61   15.81
   3  -2   3  353.86   17.22
  -3   2  -3  319.88   15.21
  -3   2  -3  295.94   28.76
  -2   0  -6 2659.20  186.57
  -2   0  -6 2470.73  176.53
   2   0   6 2449.04  174.52
   2   0   6 2547.27  179.49
  -2   0  -6 2364.27  207.40
   2   0   6 2702.52  195.80
  -2  -3   4 1692.78  115.50
  -2   3   4 1675.16  124.33
  -2  -3   4 1713.31  132.86
  -2  -3   4 1576.83  102.24
  -2   3   4 1709.64  105.51
  -2   3   4 1685.90  110.28
  -2   3   4 1675.56  108.42
   2   3  -4 1672.45  109.82
   2   3  -4 1759.58  114.59
   2   3  -4 1646.65  140.24
   2  -3  -4 1816.20  116.00
   2  -3  -4 1709.49  114.64
   2  -3  -4 1731.58  110.43
   2   3  -4 1734.19  105.71
  -2   3   4 1717.22  112.84
  -4   2   0 1258.50   75.64
  -4  -2   0 1132.06   64.80
  -4   2   0 1159.92   66.10
   4  -2   0 1173.07   68.97
   4   2   0 1175.23   66.51
   4  -2   0 1116.71   68.41
   4  -2   0 1157.06   66.91
   4   2   0 1156.76   64.35
   4   2   0 1268.24  109.27
  -4  -2   0 1230.64   71.38
   4   2   0  984.65   65.15
  -4  -2   0 1139.94   67.36
  -4   2   0 1143.51   66.51
  -4  -2   0 1168.20   70.82
  -4   2   0 1161.98   66.31
  -1   0  -7 2136.74  176.23
   1   0   7 2026.61  136.98
   1   0   7 2130.61  145.36
   1   0   7 2135.93  141.70
   1   0   7 2082.43  147.02
  -1   0  -7 2242.40  151.23
  -1   0  -7 2156.16  145.66
   3  -1  -7 1201.43   71.22
   3  -1  -7 1184.72   70.82
   3   1  -7 1323.70   76.29
   3  -1  -7 1194.81   71.93
  -3   1   7 1250.32   75.64
  -3  -1   7 1234.86   86.83
  -3   1   7 1339.72  105.51
   3   1  -7 1202.69   94.06
   3  -1  -7 1198.82   72.93
   3   1  -7 1248.86   80.21
  -3  -1   7 1146.27   68.92
  -3   1   7 1267.19   73.28
  -3  -1   7 1278.43   82.12
  -3  -1   7 1206.20   94.82
  -3   1   7 1333.74   98.03
  -3  -3   1  966.23   53.61
  -3  -3   1  942.18   51.40
  -3  -3   1  974.81   56.57
   3   3  -1  881.35   49.34
   3   3  -1  811.28   48.29
   3   3  -1  851.83   81.87
  -3   3   1  943.14   53.66
   3  -3  -1  929.78   56.37
   3  -3  -1  968.08   55.31
  -3   3   1  848.87   47.38
  -3   3   1  977.02   63.29
  -3   3   1  875.37   50.04
   5   0  -2 2268.04  163.48
   5   0  -2 2388.11  161.22
   5   0  -2 2400.25  177.33
  -5   0   2 2217.10  150.43
  -5   0   2 2358.19  175.98
   3   3  -2  867.80   44.07
  -3  -3   2  969.89   57.37
  -3  -3   2  901.73   55.41
   3   3  -2  946.30   52.80
   3   3  -2  936.46   78.90
  -3   3   2  924.46   51.60
  -3   3   2  961.96   57.77
  -3   3   2  909.31   60.48
  -3   3   2 1021.29   58.07
   3  -3  -2  878.09   54.46
   3  -3  -2  912.52   52.95
   1   0  -8   34.88    3.16
  -1   0   8   50.34    5.12
  -1   0   8   35.29    3.01
  -1   0   8   35.14    3.71
  -1   0   8   34.13    3.41
   1   0  -8   35.19    3.46
   1   0  -8   39.75    6.37
  -1   3  -4  579.43   37.49
  -1   3  -4  617.78   51.70
  -1   3  -4  595.24   31.62
  -1  -3  -4  771.07   42.26
   1   3   4  596.30   33.98
  -1  -3  -4  678.97   36.69
   1  -3   4  664.71   38.70
   1   3   4  615.47   31.37
   1   3   4  644.23   36.84
   1  -3   4  728.81   36.94
   1  -3   4  695.73   37.09
   1  -3   4  720.93   37.90
   1   3   4  611.76   34.68
  -1   3  -4  677.11   38.30
   1   3   4  581.94   32.27
   4  -2  -4  300.21   13.10
   4  -2  -4  280.98   14.31
  -4   2   4  252.17   13.30
  -4  -2   4  277.62   12.60
  -4   2   4  250.67   19.07
   4   2  -4  248.21   11.95
   4   2  -4  284.10   32.12
  -4  -2   4  283.14   17.72
  -4   2   4  260.81   26.75
  -4  -2   4  290.87   20.53
   4  -2  -4  277.87   13.85
   4   2  -4  242.48   11.39
  -5   0   3  451.89   27.10
   5   0  -3  478.44   30.32
   5   0  -3  469.11   24.80
   5   0  -3  453.95   25.25
  -5   0   3  428.75   22.54
  -4   0  -3 2098.74  138.03
  -4   0  -3 2067.57  136.93
   4   0   3 2079.87  135.77
   4   0   3 2284.01  161.52
  -4   0  -3 1991.03  140.99
   4   0   3 2303.58  157.66
   4   0   3 2141.51  140.09
   4   0   3 2152.00  141.95
  -3  -2   6  414.35   32.53
  -3   2   6  389.75   21.33
  -3  -2   6  364.66   23.74
  -3  -2   6  382.57   18.22
  -3   2   6  375.95   33.53
   3   2  -6  380.72   21.28
   3  -2  -6  368.77   16.87
   3  -2  -6  419.32   22.49
   3  -2  -6  391.26   21.73
   3   2  -6  333.79   47.33
   3   2  -6  370.43   17.32
  -3   2   6  441.70   25.10
  -3  -2   6  416.20   25.25
  -3   2   6  354.42   18.17
  -3   2   6  376.45   33.18
   4   1  -6  206.25   10.74
   4  -1  -6  187.52    9.29
  -4   1   6  197.86   11.09
   4   1  -6  191.44    8.23
   4  -1  -6  175.73    8.48
   4  -1  -6  173.87    8.83
  -4  -1   6  171.71    8.33
  -4   1   6  212.32   10.69
  -4  -1   6  178.04    9.44
  -4   1   6  190.48   19.83
  -4  -1   6  175.33   16.26
  -4   1   6  217.89   33.68
  -4  -1   6  169.15   21.48
   4   1  -6  237.42   20.68
  -5   0   1  134.42    7.83
   5   0  -1  130.40    6.47
   5   0  -1  110.88    7.98
  -5   0   1  130.40    6.42
  -2   0   8 2555.60  201.18
  -2   0   8 2633.50  227.68
  -2   0   8 2560.07  183.96
  -2   0   8 2454.61  174.27
   2   0  -8 2288.07  173.52
   2   0  -8 2534.97  193.85
   2   0  -8 2572.72  185.41
   1   2   6  639.67   32.02
  -1  -2  -6  591.48   32.98
   1  -2   6  571.60   34.48
  -1  -2  -6  552.78   32.37
  -1   2  -6  655.78   34.23
   1   2   6  671.84   35.84
  -1  -2  -6  517.19   31.27
   1  -2   6  602.22   35.64
  -1   2  -6  610.25   34.63
  -1  -2  -6  601.22   44.82
  -1   2  -6  607.69   45.48
   1  -2   6  528.09   33.93
   1   2   6  642.38   41.11
  -2  -2  -5  811.53   46.78
  -2  -2  -5  897.76   53.31
  -2   2  -5  675.65   37.95
  -2   2  -5  693.22   37.49
  -2  -2  -5  805.25   54.21
   2   2   5  757.47   40.61
   2  -2   5  809.47   44.17
  -2   2  -5  706.22   57.97
   2  -2   5  782.82   43.42
   2  -2   5  809.47   47.08
   2   2   5  755.76   43.92
   2  -2   5  788.29   41.36
  -2  -2  -5  771.22   40.71
   2   2   5  790.65   49.54
  -2   2  -5  770.42   45.27
   3   3   0  657.43   34.93
   3  -3   0  676.26   36.59
  -3  -3   0  640.97   32.88
  -3   3   0  666.57   36.09
  -3   3   0  628.17   39.25
  -3   3   0  625.11   32.32
  -3  -3   0  685.44   38.60
  -3   3   0  661.45   37.90
  -3  -3   0  653.17   35.09
   3  -3   0  673.55   37.09
   3   3   0  644.79   61.94
   3  -3   0  638.96   35.04
   3   3   0  610.25   34.48
  -2  -1  -6    8.18    1.36
   2  -1   6    3.71    1.46
   2  -1   6    6.83    1.31
   2  -1   6    6.93    2.66
   2   1   6    4.07    1.91
   2   1   6    3.76    1.56
   2  -1   6    4.37    2.06
  -2  -1  -6    3.51    3.81
  -2   1  -6    2.91    4.52
  -2   1  -6    6.93    1.31
  -2  -1  -6    4.97    1.56
  -2  -1  -6    3.66    1.76
  -2   1  -6    2.81    2.26
   3   0   5 3527.65  277.42
  -3   0  -5 3230.15  253.43
  -3   0  -5 2933.96  303.92
   3   0   5 3483.18  264.12
   3   0   5 4005.24  310.75
  -3   0  -5 3556.66  271.15
  -1   3   5  197.11   13.20
  -1   3   5  182.40   12.85
  -1   3   5  153.74    9.19
  -1   3   5  158.01    9.94
  -1   3   5  154.04    8.53
   1  -3  -5  176.73   10.19
   1  -3  -5  179.14    9.79
   1  -3  -5  167.45   10.89
   1   3  -5  167.50    8.23
   1   3  -5  165.94    8.98
   1   3  -5  149.93   26.45
   1   3  -5  176.33   12.15
  -1  -3   5  163.78    8.73
  -1  -3   5  176.98    9.79
  -1  -3   5  177.58    8.88
   1   3  -5  146.21   10.14
   1   1   7  416.10   21.68
  -1   1  -7  414.50   44.17
  -1  -1  -7  503.04   35.89
  -1   1  -7  430.06   23.04
  -1  -1  -7  497.57   25.65
   1  -1   7  481.61   26.15
   1   1   7  449.53   23.74
   1  -1   7  483.92   25.15
   1  -1   7  493.55   30.92
  -1  -1  -7  491.34   30.87
  -1   1  -7  457.16   24.54
   1   1   7  442.81   26.45
   3  -3  -3  578.58   30.67
   3   3  -3  477.04   24.39
  -3  -3   3  554.94   28.76
   3   3  -3  538.88   30.42
  -3   3   3  522.92   32.83
   3  -3  -3  568.69   30.62
  -3  -3   3  540.38   29.97
  -3   3   3  552.28   37.70
   3   3  -3  513.78   48.24
  -3  -3   3  624.16   49.84
  -3   3   3  540.38   29.56
  -3   3   3  521.41   29.36
  -4  -2  -1  943.24   54.81
  -4   2  -1  956.84   52.00
  -4   2  -1  964.47   54.51
  -4  -2  -1  940.12   53.51
  -4  -2  -1  945.95   55.01
  -4   2  -1  949.06   55.71
   4   2   1 1038.60   57.07
   4  -2   1  944.99   53.71
   4  -2   1  947.40   60.63
   4  -2   1 1039.46   59.53
   4   2   1  996.39   54.26
  -4   2  -1  958.70   52.50
   4   2   1  934.30   59.88
  -2  -3  -3  493.50   26.40
  -2  -3  -3  552.63   29.71
  -2   3  -3  453.95   36.79
  -2   3  -3  477.04   22.34
  -2   3  -3  460.32   26.00
   2  -3   3  531.60   27.61
   2  -3   3  534.06   26.90
   2   3   3  484.72   26.65
   2   3   3  474.23   27.56
   2  -3   3  491.85   27.46
  -2   3  -3  488.99   25.80
   2  -3   3  498.92   27.26
   2   3   3  488.38   37.70
   2  -3   3  534.86   26.35
  -1   2   7  224.82   10.59
   1  -2  -7  214.08   11.70
   1  -2  -7  217.54   12.05
   1  -2  -7  218.44   12.95
  -1   2   7  208.10   13.20
   1  -2  -7  218.89   11.54
  -1   2   7  184.11   11.49
  -1   2   7  211.62   25.70
  -1  -2   7  207.45   10.59
   1   2  -7  221.20   11.34
   1   2  -7  197.71   11.59
  -1  -2   7  206.50   11.29
  -1  -2   7  220.10   12.45
  -1  -2   7  210.51   13.40
   1   2  -7  221.86   22.69
   1   2  -7  188.18   21.03
   5   0  -4    1.46    1.76
  -5   0   4    1.66    0.75
   5   0  -4    1.41    1.10
   5   0  -4    1.46    0.80
   0   3   5  299.05   17.22
   0   3   5  295.59   18.92
   0   3   5  329.27   17.82
   0   3   5  337.35   16.41
   0   3   5  331.23   19.12
   0  -3  -5  369.68   19.73
   0  -3  -5  327.31   17.42
   0   3   5  334.09   16.92
   0  -3   5  312.91   19.27
   0  -3   5  338.15   18.32
   0  -3   5  355.37   18.02
   0   3  -5  315.57   26.95
   0   3  -5  355.02   31.07
   0   3  -5  302.77   17.17
   0  -3   5  345.03   16.81
   0   3  -5  338.81   16.92
   5  -1  -2  257.74   12.25
  -5   1   2  233.20   13.55
  -5  -1   2  263.97   15.81
  -5  -1   2  272.00   23.04
  -5   1   2  240.08   12.10
   5   1  -2  245.15   18.67
   5  -1  -2  261.36   14.56
   5   1  -2  248.66   13.85
  -5   1   2  242.03   11.39
  -5  -1   2  262.96   12.20
   5   1  -2  246.35   18.77
  -5   1   2  236.76   12.15
  -5   0   0   22.44    2.56
  -5   0   0   20.38    2.26
   5   0   0   22.29    2.31
   5   0   0   21.83    3.06
   1  -1  -8 1416.06   86.28
  -1  -1   8 1329.33   82.92
  -1  -1   8 1412.65   90.95
  -1   1   8 1198.52   82.07
  -1  -1   8 1367.72   84.98
  -1  -1   8 1382.53   84.98
   1   1  -8 1281.84   95.57
   1   1  -8 1139.44   74.54
   1  -1  -8 1463.09  104.55
   1  -1  -8 1258.10   77.60
   1   1  -8 1293.49  101.54
   1  -1  -8 1382.13   87.94
  -1   1   8 1208.46   74.84
   1   1  -8 1304.78   80.46
  -2   2   7 1652.52  105.66
  -2   2   7 2019.39  160.72
   2  -2  -7 1671.64  107.01
  -2   2   7 1657.54  105.66
  -2   2   7 1593.04  103.10
   2  -2  -7 1369.13   93.26
   2  -2  -7 1577.53  102.95
  -2   2   7 1669.64  112.84
   2  -2  -7 1597.11   99.58
  -2  -2   7 1761.34  117.10
  -2  -2   7 1815.30  159.97
  -2  -2   7 1621.40  109.42
   2   2  -7 1765.51  113.39
   2   2  -7 1484.82  130.80
   2   2  -7 1662.11  117.45
  -2  -2   7 1589.53  102.85
   5   1  -3 1225.17   82.52
  -5  -1   3 1279.83   92.31
  -5  -1   3 1232.40   83.72
  -5   1   3 1314.67   85.23
  -5   1   3 1219.80   76.65
   5  -1  -3 1242.84   78.55
   5  -1  -3 1280.59   75.04
  -5  -1   3 1207.96   69.17
   5   1  -3 1291.83   75.74
  -5   1   3 1283.75   75.39
   5   1  -3 1425.04  112.63
   0   0   8 1706.23  116.15
   0   0   8 1726.36  112.78
   0   0   8 1766.76  115.19
   0   0  -8 1799.59  140.19
   0   0  -8 1585.36  105.00
   0   0  -8 1890.74  122.97
  -3  -3  -1  634.09   34.73
   3   3   1  632.99   33.93
   3   3   1  578.48   34.08
   3   3   1  682.48   61.99
  -3  -3  -1  674.65   36.19
  -3  -3  -1  642.73   33.43
  -3   3  -1  550.92   28.66
  -3   3  -1  538.68   56.27
  -3   3  -1  612.01   37.49
  -3   3  -1  679.12   38.75
   3  -3   1  604.98   32.78
   3  -3   1  596.25   33.23
   3  -3   1  600.06   33.03
  -3   3  -1  626.26   33.58
  -2   3   5 1760.84  114.94
  -2   3   5 1686.10  115.19
  -2   3   5 1910.92  144.31
  -2   3   5 1736.09  118.56
  -2   3   5 1731.58  114.14
   2  -3  -5 1709.09  114.89
   2  -3  -5 2015.72  133.11
   2  -3  -5 1886.97  127.64
  -2  -3   5 1943.09  130.45
  -2  -3   5 1867.30  119.56
   2   3  -5 1805.66  117.90
   2   3  -5 1712.45  109.52
  -2  -3   5 1957.40  160.02
   2   3  -5 1661.36  149.33
   2   3  -5 1731.17  120.97
   4  -1   3  278.17   15.36
   4   1   3  263.92   12.65
  -4   1  -3  261.26   12.70
   4   1   3  244.44   15.01
   4  -1   3  260.25   14.76
   4  -1   3  297.65   15.91
  -4  -1  -3  253.18   13.95
  -4   1  -3  249.06   13.60
  -4  -1  -3  263.21   14.36
  -4   1  -3  245.30   12.20
   4   1   3  264.77   14.00
  -5   1   1 1879.30  117.65
   5   1  -1 1707.58  121.72
  -5  -1   1 1716.12  110.58
  -5   1   1 1801.75  116.15
  -5   1   1 1992.73  131.31
  -5  -1   1 1629.73  115.04
  -5  -1   1 1578.44  117.60
  -5   1   1 1869.51  120.51
   5   1  -1 1903.94  132.16
   5  -1  -1 1591.03  110.12
   5   1  -1 1899.67  119.66
   5  -1  -1 1730.82  115.60
  -5   1   1 1857.76  114.94
   2  -1  -8  635.95   38.35
   2  -1  -8  579.28   30.17
   2  -1  -8  670.79   35.69
   2  -1  -8  651.96   36.19
  -2   1   8  634.55   34.98
  -2  -1   8  713.00   42.87
  -2   1   8  562.82   54.31
   2   1  -8  687.25   39.25
  -2   1   8  757.27   59.53
  -2   1   8  662.45   36.99
  -2  -1   8  631.23   35.09
  -2  -1   8  644.03   38.20
  -2  -1   8  693.37   68.77
  -2   1   8  638.81   35.04
   2   1  -8  681.58   49.74
   2   1  -8  711.84   52.85
  -3  -1  -5  288.26   26.80
  -3   1  -5  260.00   27.46
  -3   1  -5  280.13   14.00
   3  -1   5  295.14   15.66
  -3  -1  -5  322.84   21.48
   3  -1   5  283.44   14.41
   3  -1   5  285.25   17.27
  -3  -1  -5  291.27   14.31
   3   1   5  278.42   13.05
  -3   1  -5  284.45   14.61
  -3  -1  -5  297.20   18.97
   3   1   5  292.48   16.11
   3  -1   5  325.40   17.37
   3   1   5  319.83   18.37
  -3   1  -5  271.95   17.37
   4   2  -5 2162.64  217.39
   4   2  -5 2025.86  131.21
   4  -2  -5 1947.56  130.45
  -4  -2   5 2001.01  147.97
   4  -2  -5 2073.95  139.94
  -4   2   5 2109.63  142.45
  -4   2   5 2168.01  210.36
  -4  -2   5 2000.16  168.40
  -4   2   5 1702.01  120.67
  -4   2   5 1986.41  157.51
   4  -2  -5 2111.69  135.27
   4   2  -5 1891.14  128.55
   4   0  -7  451.84   31.92
  -4   0   7  427.30   21.98
  -4   0   7  458.22   35.19
  -4   0   7  534.61   44.62
   4   0  -7  460.83   25.05
   0   2   7   29.06    3.97
   0  -2  -7   42.56    3.51
   0   2   7   23.64    3.92
   0  -2  -7   38.45    3.36
   0   2   7   27.66    3.11
   0  -2  -7   39.15    5.72
   0  -2   7   36.49    2.36
   0  -2   7   41.21    4.57
   0   2  -7   30.52    3.21
   0   2  -7   26.65    6.93
   0   2  -7   32.17   11.85
   0  -2   7   38.35    3.51
   0  -2   7   38.15    3.92
   0   2  -7   29.16    3.21
   3   2   4 1113.59   67.16
   3   2   4 1120.87   70.67
   3  -2   4 1111.13   64.45
   3  -2   4 1214.38   70.97
   3  -2   4 1206.15   71.58
  -3   2  -4  998.35   85.73
   3  -2   4 1081.62   65.70
  -3  -2  -4 1056.22   90.55
  -3   2  -4 1082.32   61.94
  -3   2  -4  993.18   61.74
  -3  -2  -4 1296.80   81.66
  -3  -2  -4 1159.97   71.27
  -3   2  -4 1157.31   68.41
  -3   0   8 1679.63  111.88
  -3   0   8 1629.43  109.92
  -3   0   8 1783.93  147.12
  -3   0   8 1909.06  151.03
   3   0  -8 1737.65  115.85
   3   0  -8 1587.97  122.02
   3   0  -8 1747.44  120.16
   3   3  -4  133.46    7.38
   3   3  -4  121.87    7.48
   3   3  -4  138.63   21.33
  -3  -3   4  162.83   22.69
  -3  -3   4  157.01   11.95
  -3   3   4  143.15    9.24
   3  -3  -4  147.77   10.34
   3  -3  -4  155.60    8.83
  -3   3   4  130.35    7.38
  -3   3   4  135.82    8.48
  -3   3   4  144.21   14.71
  -5   1   4  806.86   47.18
   5  -1  -4  854.19   49.79
   5  -1  -4  816.35   46.98
   5   1  -4  838.43   45.68
   5   1  -4  879.19   64.75
  -5  -1   4  890.63   62.84
  -5   1   4  812.88   44.42
  -5   1   4  740.05   44.57
  -5   1   4  821.97   52.55
  -5  -1   4  856.40   64.45
   0   4   0   76.75   10.99
   0  -4   0   86.94    5.17
   0   4   0   63.44    4.77
   0   4   0   63.14    5.37
   0  -4   0   84.22    4.77
   5   0  -5   85.48    5.72
   5   0  -5   82.87    5.02
   5   0  -5   84.73    9.03
   5   0  -5   81.72    4.17
  -5   1   0  950.51   52.05
   5   1   0  982.34   63.60
   5  -1   0  958.75   59.78
   5  -1   0 1067.31   61.34
   5   1   0 1008.29   57.52
  -5  -1   0 1058.43   63.04
  -5  -1   0 1030.52   59.43
  -5   1   0  943.04   52.80
  -5   1   0  996.89   56.42
   0   4  -1  294.33   15.51
   0   4   1  289.92   18.67
   0  -4   1  295.24   14.00
   0  -4   1  319.93   16.36
   0   4   1  295.09   15.66
   0   4   1  283.09   13.85
   0  -4  -1  302.42   14.66
   0  -4  -1  321.79   16.26
   0  -4  -1  319.03   16.26
   0   4  -1  300.46   20.03
   0   4   1  292.43   14.00
   0   4  -1  286.50   13.95
   0   4  -1  293.73   14.15
   0   1  -8  527.84   40.41
   0   1   8  546.91   28.56
   0   1   8  495.41   29.36
   0  -1   8  456.11   28.16
   0   1   8  546.01   27.61
   0  -1  -8  514.03   28.16
   0   1  -8  532.15   28.61
   0  -1  -8  462.28   25.35
   0  -1  -8  473.22   34.13
  -4   2  -2  223.91   10.59
   4   2   2  228.63   11.19
   4  -2   2  213.27   12.30
   4   2   2  246.45   15.36
   4   2   2  233.10   11.54
   4  -2   2  216.84   11.54
  -4  -2  -2  214.18   13.70
  -4   2  -2  234.40   11.80
   4  -2   2  198.31   12.05
  -4   2  -2  222.16   12.30
  -4  -2  -2  205.69   14.46
  -4  -2  -2  202.63   11.44
   5   0   1  788.69   46.68
   5   0   1  752.65   45.93
   1   3   5  872.66   47.23
   1   3   5  886.07   52.70
   1   3   5  860.47   52.80
   1   3   5  908.80   53.66
  -1   3  -5  819.96   61.64
   1  -3   5  871.51   54.96
   1  -3   5  853.34   47.48
   1  -3   5  826.14   52.15
  -1   3  -5  920.30   51.90
  -1   3  -5  860.17   47.03
  -1   3  -5  895.35   67.46
   1   4   0  680.42   52.55
  -1   4   0  709.18   43.62
  -1  -4   0  754.16   41.26
  -1   4   0  711.79   38.90
  -1   4   0  703.76   38.25
  -1   4   0  710.34   38.20
   1   4   0  696.79   39.45
   1  -4   0  756.42   41.26
   1  -4   0  686.45   37.44
   1   4  -1 1119.52   66.91
  -1   4   1 1066.06   62.44
  -1   4   1 1075.04   62.39
   1  -4  -1 1088.20   64.10
  -1   4   1 1108.52   70.62
   1  -4  -1 1103.35   65.15
   1   4  -1 1015.31   74.09
  -1   4   1 1094.42   64.30
   3   3   2  994.58   63.29
   3   3   2 1110.03   64.75
  -3  -3  -2 1181.86   69.62
   3  -3   2 1072.08   62.84
  -3   3  -2 1097.53   64.30
  -3   3  -2  951.47   90.40
  -3   3  -2  880.95   49.24
  -3   3  -2  861.62   58.17
  -3   3  -2 1104.61   63.60
   4   1  -7 2108.23  147.57
   4   1  -7 2092.92  173.57
   4  -1  -7 2127.30  146.72
   4  -1  -7 2040.12  137.58
   4  -1  -7 2067.77  140.14
   4   1  -7 2080.27  137.48
  -4   1   7 2254.34  156.55
  -4   1   7 2082.73  169.40
  -4   1   7 2066.57  143.65
  -4  -1   7 2145.67  143.50
  -3  -1   8  101.54    9.49
  -3   1   8  109.17    6.27
   3  -1  -8   95.77    6.27
   3   1  -8  115.90    6.27
  -3  -1   8   95.42    6.78
  -3  -1   8   92.96    6.02
   3   1  -8  105.51    8.38
   3   1  -8  106.86   12.55
   3  -1  -8   92.96    8.58
  -3   1   8  117.00   22.84
  -3   1   8  107.36    6.02
  -3   1   8  113.39   14.76
  -4   0  -4 1797.43  118.51
   4   0   4 1789.05  118.36
   4   0   4 1858.16  124.68
   4   0   4 2002.47  139.79
   4   0   4 1788.09  115.70
   4   0   4 1999.66  136.73
  -3   2   7  251.57   14.56
   3  -2  -7  274.81   14.31
   3  -2  -7  278.67   16.06
  -3   2   7  259.25   30.07
   3  -2  -7  254.63   11.95
  -3   2   7  238.82   13.60
  -3   2   7  277.37   27.71
  -3  -2   7  253.68   13.05
  -3  -2   7  256.74   15.06
   3   2  -7  256.89   14.31
   3   2  -7  281.69   45.48
   3   2  -7  263.87   19.27
  -2   3  -4 2656.34  191.24
   2  -3   4 2549.53  181.40
  -2   3  -4 2261.57  171.31
   2   3   4 2517.51  182.40
   2  -3   4 2324.66  179.44
   2   3   4 2527.80  186.72
   2  -3   4 2377.06  166.74
   2  -3   4 2457.27  171.01
  -2   3  -4 2526.29  172.11
  -2   3  -4 2311.81  213.52
   0   4   2   79.10    6.12
   0   4   2   88.74    7.68
   0  -4   2   84.07    5.22
   0   4   2   83.12    5.72
   0   4  -2   84.93    4.82
   0  -4  -2   85.73    6.27
   0   4  -2   82.97    8.58
   0   4   2   82.92    6.02
   0   4  -2   83.67    5.37
  -1   3   6   31.27    5.77
   1  -3  -6   18.07    2.96
   1  -3  -6   26.25    3.11
  -1   3   6   21.03    3.21
  -1   3   6   31.02    3.21
  -1   3   6   23.64    3.01
  -1  -3   6   22.74    5.77
   1   3  -6   32.07    3.97
   1   3  -6   24.70    8.58
   1   3  -6   26.10    2.86
   1   3  -6   29.76    4.82
  -1  -3   6   18.57    2.46
  -1  -3   6   19.07    2.61
  -2   0  -7  459.22   24.59
  -2   0  -7  473.68   28.86
  -2   0  -7  431.71   38.90
   2   0   7  421.32   22.59
   2   0   7  462.38   27.46
   2   0   7  484.02   29.16
   5  -1  -5  903.53   51.45
   5   1  -5  976.31   74.14
   5   1  -5  907.55   51.40
   5  -1  -5  918.64   53.96
   5  -1  -5  920.20   54.51
  -5   1   5  893.14   53.86
  -5   1   5  919.29   51.95
   1   4   1   53.76    6.32
   1  -4   1   57.77    5.77
   1  -4   1   58.22    3.71
  -1   4  -1   51.65    5.32
  -1   4  -1   55.11    3.92
   1   4   1   57.72    7.08
  -1  -4  -1   52.95    4.32
  -1   4  -1   54.56    5.77
   1   4  -2  887.97   54.96
  -1   4   2  867.54   49.94
  -1   4   2  860.42   52.15
   1   4  -2  814.04   63.44
  -1   4   2  888.88   50.19
   1  -4  -2  952.97   54.01
  -1   4   2  901.38   56.97
   1  -4  -2  944.79   54.76
  -3   3   5  485.22   27.86
  -3   3   5  436.28   26.85
   3  -3  -5  508.31   27.41
  -3  -3   5  562.12   46.43
   3   3  -5  458.92   24.44
   3   3  -5  465.49   24.59
  -4   2   6  420.97   23.04
  -4  -2   6  374.85   21.23
   4  -2  -6  400.29   19.22
  -4   2   6  350.35   20.83
   4  -2  -6  439.24   22.89
   4   2  -6  404.96   42.06
   4   2  -6  390.41   20.63
  -4   2   6  445.62   38.30
   4  -2  -6  430.61   25.45
   5   1   1  956.19   54.96
   5  -1   1  991.92   61.04
   5  -1   1  963.92   59.88
   5   1   1  864.88   56.47
   5  -1   1  972.25   55.06
  -5   1  -1  902.33   50.60
   2   2   6 1758.28  117.75
   2  -2   6 1748.34  123.88
   2   2   6 1717.27  118.06
   2   2   6 1626.47  102.09
  -2   2  -6 1545.06  133.01
  -2   2  -6 1558.86  104.25
  -2   2  -6 1738.70  113.14
  -2  -2  -6 1603.33  108.57
   1   0   8 1038.96   65.30
  -1   0  -8 1173.22   69.62
  -1   0  -8  958.04   89.75
  -1   0  -8 1015.31   60.48
   1   0   8 1066.86   61.49
  -2   3   6  901.78   56.07
  -2   3   6  976.77   58.63
  -2   3   6  969.44   58.53
   2  -3  -6  896.21   53.31
   2  -3  -6  992.13   57.92
   2   3  -6  897.31   81.97
  -2  -3   6  893.44   57.32
  -2  -3   6  968.48   57.67
   2   3  -6  954.63   53.51
   2   3  -6  818.25   51.50
   2   3  -6  900.52   56.32
   0  -3   6  686.10   39.05
   0   3   6  707.73   37.85
   0   3   6  677.86   38.25
   0   3  -6  595.80   50.49
   0  -3   6  635.85   43.87
   0   3   6  588.07   36.09
   0   3   6  558.60   33.98
   0   3  -6  646.89   53.61
   0   3  -6  612.46   36.04
   0   3  -6  689.56   37.29
   5   0  -6 2458.03  197.41
   5   0  -6 2449.34  173.72
   1   2   7  966.28   55.66
   1   2   7  924.61   65.35
   1   2   7  947.80   56.62
  -1  -2  -7  955.94   60.68
   1  -2   7 1019.63   64.30
  -1   2  -7 1027.16   64.65
  -1   2  -7  885.16   83.07
   3   0   6  128.14    7.23
   3   0   6  125.94   10.39
   3   0   6  160.17   10.19
  -3   0  -6  135.42   19.22
  -3   0  -6  131.21    9.64
   4   1   4  175.53    9.49
   4   1   4  170.06   11.04
   4  -1   4  165.34   10.59
   4  -1   4  180.14   11.49
   4  -1   4  177.79    9.44
  -4  -1  -4  167.90   10.44
  -4   1  -4  169.70   11.14
   4   1   4  190.99   11.19
  -1  -4  -2 1701.21  117.40
  -1   4  -2 1620.10  103.75
  -1   4  -2 1579.64  113.64
   1   4   2 1606.24  106.26
   1  -4   2 1532.06   96.82
   1   4   2 1692.17  122.87
  -1   4  -2 1570.76  100.74
   2  -1   7  227.18   11.39
  -2   1  -7  223.11   12.55
  -2  -1  -7  245.30   15.16
   2  -1   7  228.83   13.45
  -2   1  -7  202.43   33.63
  -2  -1  -7  229.74   21.73
  -2   1  -7  194.90   13.40
   2   1   7  219.85   12.50
   2   1   7  200.97   10.69
   2   1   7  223.96   18.42
   4   3  -2 1689.41  108.02
   4  -3  -2 1620.70  108.02
  -4   3   2 1598.11  107.01
  -4   3   2 1650.51  108.52
   4   3  -2 1639.07  150.68
  -2   0   9    1.51    1.15
   2   0  -9    0.70    1.25
   2   0  -9    1.61    1.76
   2   0  -9    2.31    1.10
  -2   0   9    0.60    1.56
  -5  -2   2  906.29   51.20
   5   2  -2  991.52   92.86
  -5   2   2  899.92   51.10
  -5  -2   2  830.40   51.65
  -5   2   2  842.30   52.25
   5   2  -2  816.55   51.45
   5  -2  -2  844.10   51.55
   5  -2  -2  908.05   50.85
   5   2  -2  860.57   47.33
   1   0  -9  737.89   53.00
  -1   0   9  744.92   45.12
   1   0  -9  779.71   44.82
   1   4  -3  167.29    9.74
  -1   4   3  167.50   14.46
   1   4  -3  208.60   29.56
   1  -4  -3  206.50   13.75
  -1   4   3  157.66    9.09
  -1   4   3  176.33    9.94
  -4  -3   1    0.70    0.80
  -4  -3   1    0.80    0.90
   4   3  -1    1.51    0.90
   4   3  -1    1.96    1.61
   4  -3  -1    2.71    1.20
   4   3  -1    2.51    3.66
   0   4   3  107.26    6.27
   0  -4   3  138.38    7.58
   0   4  -3  105.86   11.54
   0   4  -3  120.11    7.28
   0   4   3  111.23    8.18
   0   4  -3  118.06    6.47
   0  -4  -3  153.34   12.20
   0   4   3  127.04    9.49
   0   4   3  124.73    7.88
   5   0   2  813.64   47.58
   5   0   2  821.42   52.30
   1   2  -8  174.42   15.61
   1  -2  -8  189.73   12.15
  -1  -2   8  181.15   17.07
  -1  -2   8  178.64   11.54
   1  -2  -8  185.01   10.89
   1   2  -8  187.02   13.05
  -1   2   8  178.74   11.64
   1   2  -8  172.67   31.97
   5  -2  -3  403.66   20.18
   5  -2  -3  376.50   24.80
  -5   2   3  339.46   19.37
  -5   2   3  375.75   19.93
   5   2  -3  403.66   38.35
   5   2  -3  373.04   20.68
  -2   4   1  128.80    8.83
   2  -4  -1  126.69    6.73
  -2   4   1  119.81    7.38
   2  -4  -1  138.53    7.93
   2   4  -1  129.85   18.17
   2   4  -1  119.06    7.58
  -2   4   1  119.16    6.47
  -4   2  -3  864.73   52.25
   4   2   3  818.05   46.83
   4   2   3  843.85   53.46
   4  -2   3  810.22   49.29
   4   2   3  874.77   50.19
  -4  -3   3  990.32   71.22
  -4   3   3  905.14   54.01
   4   3  -3  842.60   45.58
   4   3  -3  893.39  103.70
   4  -3  -3  943.54   60.08
   4   3  -3  895.50   50.85
  -4   3   3  862.98   53.71
   5  -2  -1  308.54   18.02
  -5   2   1  235.81   15.21
   5   2  -1  220.50   15.56
   5  -2  -1  266.73   16.01
   5   2  -1  278.47   24.04
   5   2  -1  256.34   12.75
  -5   2   1  238.62   15.36
  -5  -2   1  271.60   13.55
  -5  -2   1  282.14   17.57
  -2   2   8   76.29    5.72
   2  -2  -8   82.47    5.42
   2   2  -8   94.92    8.88
  -2  -2   8   98.98    7.63
  -2   2   8   88.54   13.95
   2  -2  -8   88.04    5.92
  -2   2   8   78.10    5.02
   2   2  -8   79.81   14.46
   2  -2  -8   87.04    8.48
   4   0  -8  210.06   16.61
   4   0  -8  225.97   13.15
   4   0  -8  234.30   12.10
   2   4   0   81.92    5.77
   2  -4   0   83.07    6.63
   2  -4   0   81.97    7.63
   2   4   0   91.40   14.71
  -2  -4   0   75.54    6.47
  -2   4   0   84.12    4.92
  -2   4   0   89.44    5.77
  -2   4   0   86.53    6.98
   3   3   3  692.02   43.57
   3   3   3  748.99   42.66
   3  -3   3  710.89   40.61
  -3   3  -3  720.68   37.49
  -3   3  -3  734.28   41.26
  -3   3  -3  648.35   70.72
  -3   3  -3  656.38   38.85
   3  -2   5 1174.33   72.43
   3   2   5 1180.00   77.90
   3  -2   5 1256.04   78.25
  -3  -2  -5 1176.84  104.45
  -3   2  -5 1018.73   64.65
  -3   2  -5 1176.03   71.53
  -3   2  -5 1040.51   93.16
   3  -2   5 1159.32   74.19
   3   2   5 1167.95   75.34
  -1   1  -8  400.04   22.24
  -1  -1  -8  409.93   32.78
  -1   1  -8  369.73   34.13
  -1  -1  -8  438.19   23.44
   1   1   8  384.28   23.84
   1  -1   8  380.97   26.80
   1   1   8  383.78   20.83
  -2   4   2 1192.30   74.94
  -2   4   2 1261.97   75.64
  -2   4   2 1237.47   82.42
   2   4  -2 1251.47   78.40
   2  -4  -2 1361.40   81.77
   2  -4  -2 1317.73   81.72
   2   4  -2 1200.13  124.63
  -5   1   6  181.65    9.64
  -5   1   6  184.16   10.84
   5  -1  -6  161.67   10.74
   5  -1  -6  152.39    8.18
   5   1  -6  155.35   22.84
   5  -1  -6  155.35    9.59
   5   1  -6  167.40    9.19
  -4   3   0  225.77   12.90
  -4   3   0  266.43   13.00
   4   3   0  217.29   26.45
   4  -3   0  267.48   17.42
   4  -3   0  267.33   17.87
   4   3   0  221.60   14.46
  -4  -3   0  242.69   11.85
  -4   3   0  229.43   12.90
  -3   1  -6  604.98   74.69
   3  -1   6  744.62   42.51
   3   1   6  674.05   40.96
   3  -1   6  716.26   41.36
   3   1   6  716.76   43.72
  -3   1  -6  694.03   40.05
  -3  -1  -6  721.73   72.58
   5  -2  -4  232.50   11.59
   5  -2  -4  212.92   12.70
  -5   2   4  205.39   12.60
  -5   2   4  219.04   12.00
   5   2  -4  238.27   27.56
   5   2  -4  227.53   11.34
   2   1  -9 1303.17   93.51
   2   1  -9 1326.66   95.77
  -2   1   9 1301.42   79.96
   2  -1  -9 1306.54   83.27
   2   1  -9 1360.95   84.83
   2  -1  -9 1313.87   89.09
  -2   1   9 1329.48   85.23
  -2  -1   9 1300.66   85.93
  -2   1   9 1524.43  116.40
  -2  -1   9 1113.49   80.16
  -2   4  -1  146.11    8.58
   2   4   1  150.78    9.39
  -2   4  -1  159.77    8.28
   2   4   1  163.93    9.74
  -2   4  -1  147.12   10.64
   2   4   1  185.31   28.36
  -1  -1   9 1435.58  103.40
   1  -1  -9 1507.51   98.38
   1   1  -9 1591.49  103.05
   1  -1  -9 1463.19  107.01
   1   1  -9 1461.38  112.13
  -1   1   9 1565.89  105.00
   5   2   0  501.63   25.55
  -5   2   0  450.29   23.49
   5   2   0  442.56   29.31
   5  -2   0  458.82   27.96
   5  -2   0  501.48   27.36
  -5   2   0  482.36   25.40
   5  -1   2   81.72    5.07
   5   1   2   81.46   10.39
   5  -1   2   81.21    6.88
   5  -1   2  101.59    7.03
   5   1   2   86.88    5.87
  -5   1  -2   80.81    4.92
   4   3  -4  549.37   28.26
  -4   3   4  583.65   36.64
   4  -3  -4  600.72   34.48
  -4  -3   4  612.01   48.04
   4   3  -4  577.13   33.58
  -4   3   4  530.04   33.13
   4   3  -4  572.11   58.83
  -3   0   9  994.33   59.48
   3   0  -9 1023.45   61.09
   3   0  -9  905.89   66.91
   3   0  -9 1030.37   66.71
   0  -2   8 1058.83   77.10
   0   2   8 1210.62   72.93
   0   2  -8 1170.26   71.22
   0  -2  -8 1099.74   69.07
   0   2  -8 1035.54   81.21
   0   2   8 1022.89   68.61
   0   0  -9 1119.72   67.61
   0   0   9 1000.61   64.20
   0   0  -9 1035.29   80.06
  -2   4   3  887.37   56.77
  -2   4   3  936.66   60.13
  -2   4   3  930.54   52.55
   2   4  -3  892.29   81.31
   2  -4  -3  932.95   59.63
   2  -4  -3  902.58   51.75
   2   4  -3  914.73   57.77
   3   3  -6 1128.75   73.23
  -3   3   6 1057.18   69.07
   3   3  -6 1023.55  101.09
  -3   3   6 1131.76   72.43
   3  -3  -6 1118.91   68.56
  -1   4  -3  271.15   14.61
  -1  -4  -3  292.88   20.08
  -1   4  -3  235.86   18.52
   1   4   3  257.84   15.46
  -1   4  -3  256.34   16.41
   1   4   3  277.37   19.83
   4  -1  -8  608.95   32.78
   4   1  -8  540.08   29.06
  -4   1   8  545.10   31.67
  -4   1   8  567.74   32.17
   4   1  -8  556.55   33.38
   4   1  -8  603.88   57.47
  -4  -1   8  578.63   31.22
  -1   3  -6  665.47   39.70
   1   3   6  556.04   32.73
   1   3   6  627.67   33.03
   1   3   6  648.55   37.14
   1  -3   6  605.84   34.08
   1   3   6  584.15   36.74
   1  -3   6  605.63   38.50
  -1   3  -6  587.57   46.48
  -1   3  -6  563.82   47.43
   2   3   5 1645.64  117.60
   2  -3   5 1611.41  111.88
  -2   3  -5 1618.54  106.11
   2  -3   5 1626.97  104.45
  -2   3  -5 1493.76  141.24
   2   3   5 1553.09  106.21
   1   4  -4  150.58   11.49
   1   4  -4  145.76    7.93
  -1   4   4  159.11   11.09
  -1   4   4  160.37    9.64
  -1  -4   4  165.49    8.83
   1  -4  -4  166.94   10.19
   1   4  -4  142.20   29.41
  -1   4   4  145.56    9.19
   4   2  -7  218.39   12.80
  -4   2   7  218.99   13.15
  -4  -2   7  201.43   15.66
  -4   2   7  242.03   16.71
   4   2  -7  215.68   27.10
   4  -2  -7  201.33   10.09
   4  -2  -7  212.22   14.46
   5   0  -7    3.81    3.16
   5   0  -7    4.37    1.61
  -5   0   7    8.03    1.51
   4   3   1  343.73   18.32
  -4   3  -1  325.76   20.68
  -4   3  -1  280.68   33.28
  -4   3  -1  329.42   17.72
   4  -3   1  375.40   20.98
   4   3   1  272.45   22.69
   4   0   5  237.97   18.22
   4   0   5  212.77   14.71
  -4   0  -5  210.51   28.01
   3   2  -8 1757.28  125.13
   3   2  -8 1662.01  170.11
  -3   2   8 1620.10  113.34
   3  -2  -8 1851.74  120.67
  -3  -2   8 1908.41  132.51
  -3   2   8 1677.52  113.49
   3   2  -8 1772.43  115.45
   0   4   4 1581.25  106.26
   0   4   4 1336.30   88.54
   0   4   4 1313.36   83.22
   0   4  -4 1233.10   99.58
   0  -4  -4 1371.99   91.05
   0   4  -4 1428.96   90.35
   0   4  -4 1418.27   87.69
  -1   3   7  339.41   21.78
   1   3  -7  406.32   28.71
   1   3  -7  406.27   21.78
  -1   3   7  388.65   21.03
  -1   3   7  422.68   35.79
  -1  -3   7  360.59   23.19
  -1   3   7  349.40   21.23
   1   3  -7  344.13   36.84
   1  -3  -7  405.26   23.14
   5   2  -5  466.30   24.04
   5  -2  -5  437.59   22.49
   5  -2  -5  415.20   27.76
  -5   2   5  418.26   25.05
  -5   2   5  498.57   26.95
   5   2  -5  511.42   48.14
  -2   4  -2  363.15   19.73
   2   4   2  433.92   37.09
  -2   4  -2  358.93   22.94
   2  -4   2  360.54   21.83
   2   4   2  369.78   25.50
   2   4   2  361.09   20.93
  -2  -3   7  210.66   13.95
   2   3  -7  188.98   10.59
  -2   3   7  190.74   11.14
  -2   3   7  205.79   12.15
  -2   3   7  197.06   13.30
   2   3  -7  178.09   26.75
   2   3  -7  219.40   20.08
   2  -3  -7  232.30   12.70
   3   1  -9  189.73   17.17
  -3  -1   9  197.01   12.05
   3   1  -9  193.60   10.79
   3  -1  -9  185.36   14.25
   3   1  -9  185.72   13.65
   3  -1  -9  191.24   11.04
   6   0  -3  652.42   39.10
   6   0  -3  714.40   44.62
  -6   0   3  675.60   38.30
   0  -1   9  538.98   33.88
   0   1   9  621.04   33.33
   0   1  -9  535.36   43.47
   0  -1  -9  556.34   41.21
   0   1  -9  603.02   34.63
   0   1   9  556.45   39.35
   0  -1  -9  590.73   33.83
  -6   0   2   33.23    2.91
   6   0  -2   35.39    6.83
   5   0   3  205.19   14.56
   5   0   3  213.72   16.81
   5   2   1   82.62    5.22
   5  -2   1   63.19    5.77
   5  -2   1   56.97    6.17
   5   2   1   77.15    7.83
  -5   2  -1   81.82    5.17
  -4   3   5  385.99   22.24
  -4   3   5  326.46   26.00
   4   3  -5  386.49   20.18
   4  -3  -5  393.52   25.60
   4   3  -5  368.77   18.87
   4   3  -5  367.97   45.02
  -2   4   4   53.66    4.07
  -2   4   4   51.90    5.92
   2   4  -4   54.41    4.52
  -2   4   4   50.49    6.98
   2  -4  -4   66.71    5.12
   2   4  -4   47.43   14.10
   5   1  -7  178.04   18.12
   5  -1  -7  200.62   10.49
  -5   1   7  181.75   11.49
  -5   1   7  182.96   10.74
   5   1  -7  181.95   10.84
   0   3  -7  614.52   45.22
   0   3  -7  511.27   48.64
   0   3   7  479.15   34.63
   0   3   7  473.17   35.04
   0  -3   7  644.53   39.80
   0   3   7  626.47   35.14
   0   3  -7  646.54   39.25
   3   3   4   29.92    3.61
   3  -3   4   22.29    4.97
   3   3   4   35.94    6.32
   3  -3   4   22.19    3.01
  -3   3  -4   30.27   13.75
   6   0  -4 1303.83   87.74
   6   0  -4 1265.43   78.25
   4  -1   5  418.86   25.90
  -4   1  -5  444.16   24.39
   4   1   5  496.72   29.76
   4   1   5  456.36   25.45
  -4  -1  -5  366.26   39.00
  -4   1  -5  381.27   41.61
   4   2   4 1077.40   68.71
  -4  -2  -4 1023.85   88.99
   4  -2   4 1008.79   63.65
  -4   2  -4 1069.32   64.10
   4   2   4 1078.06   70.27
  -4   2  -4  931.44   86.33
   6   0  -1  447.53   24.24
   6   0  -1  408.78   26.05
  -2   0  -8   42.71    4.17
   2   0   8   42.36    5.12
   2   0   8   43.67    3.81
  -2   0  -8   46.58   16.56
   2  -2   7  795.82   54.51
  -2   2  -7  760.58   67.56
  -2   2  -7  861.62   55.41
   2   2   7  840.14   54.36
   2   2   7  884.76   57.97
   3   4  -1   26.15   15.41
   3  -4  -1   36.94    5.07
   3   4  -1   22.99    3.16
  -3   4   1   22.44    3.81
  -3   4   1   22.09    4.92
   3   4  -2  438.14   46.53
  -3   4   2  419.77   27.36
   3  -4  -2  415.10   27.86
   3   4  -2  431.51   23.89
  -3   4   2  411.44   25.35
   1  -4   4  176.43   12.70
   1   4   4  182.96   14.31
  -1   4  -4  186.02   10.49
  -1   4  -4  176.33   23.29
   1   4   4  179.34   11.95
   1   4   4  186.47   12.35
   6   1  -3  444.97   30.47
   6   1  -3  447.78   23.69
   6  -1  -3  435.33   26.95
   6  -1  -3  415.65   30.02
   6   1  -3  451.74   32.43
  -6   1   3  471.02   25.75
   4   3   2  516.74   28.51
  -4   3  -2  505.05   31.22
  -4   3  -2  444.56   45.73
  -4   3  -2  500.03   27.66
   4   3   2  433.07   28.76
   4  -3   2  504.34   29.56
   6  -1  -2  619.99   33.33
  -6   1   2  549.27   30.27
   6   1  -2  536.42   39.40
   6  -1  -2  570.20   34.33
   6   1  -2  499.93   27.81
   6   1  -2  515.89   40.00
  -5   1  -3  807.97   48.89
   5   1   3  790.55   50.85
   5   1   3  862.93   51.85
   5  -1   3  767.76   48.89
   5  -1   3  839.44   52.20
   3  -4   0  783.22   50.19
   3   4   0  778.90   70.87
   3   4   0  690.06   45.12
   3   4   0  775.89   48.74
  -3   4   0  791.35   49.34
  -3   4   0  770.27   45.32
  -3   0  -7  104.35   25.70
   3   0   7  109.77    8.18
  -3   0  -7   98.98    9.29
   3   0   7  105.11   11.14
  -1  -2  -8  940.48   57.42
  -1   2  -8  897.16   87.54
   1   2   8  878.14   63.95
   1  -2   8  941.28   60.83
   1   2   8  922.36   59.73
  -1   2  -8  971.04   59.28
   1  -4  -5  532.85   29.76
   1   4  -5  403.41   58.17
  -1   4   5  516.44   36.69
   1   4  -5  458.57   26.00
   1   4  -5  452.90   27.31
  -1   4   5  447.12   26.30
  -1   4   5  396.48   24.39
   5  -2  -6 1075.35   67.21
   5  -2  -6 1121.42   64.80
   5   2  -6 1101.90   94.66
  -5   2   6 1002.01   65.10
  -5   2   6 1070.13   66.36
   5   2  -6 1035.49   62.09
   4   0  -9  707.68   46.63
   4   0  -9  680.82   46.18
   4   0  -9  710.84   40.41
   6   0  -5  513.43   27.81
  -6   1   4   15.61    2.76
   6  -1  -4   18.17    3.26
   6  -1  -4   19.37    3.61
   6   1  -4   16.97    5.02
   6   1  -4   16.51    2.46
  -3   4   3  353.46   21.13
  -3   4   3  360.79   27.51
   3   4  -3  353.71   19.83
   3  -4  -3  407.52   22.94
   3   4  -3  332.98   41.36
  -3   2  -6  109.47   26.55
  -3   2  -6  118.06    7.83
   3  -2   6  106.96   10.74
   3   2   6  131.76    9.14
   3   2   6  123.38   12.55
   1   0   9   60.08    6.32
  -1   0  -9   69.72    5.52
  -1   0  -9   47.23   10.89
   2  -4   3  573.76   34.88
   2   4   3  557.45   34.88
   2  -4   3  541.09   33.83
   2   4   3  569.75   34.03
  -2   4  -3  551.83   37.80
  -2   4  -3  580.19   35.54
   3  -3  -7  680.12   38.35
   3   3  -7  615.02   36.89
   3   3  -7  557.10   61.19
  -3   3   7  618.13   38.70
  -3  -3   7  634.14   39.85
  -3   3   7  611.56   37.49
   6   0   0 1456.47  108.07
   6   0   0 1414.91   92.26
   6   1  -1  690.01   46.13
   6  -1  -1  780.91   45.27
   6   1  -1  727.25   42.01
   6  -1  -1  765.45   47.93
   0   4   5 1081.92   71.07
   0  -4  -5 1169.11   76.19
   0   4  -5 1208.81   73.13
   0   4   5 1259.31   83.77
   0  -4   5 1103.71   75.74
   0   4   5 1053.01   66.86
   0   4  -5 1153.60  101.04
   2   1   8  752.35   47.73
  -2  -1  -8  684.39   57.02
  -2   1  -8  631.94   71.58
   2  -1   8  708.28   43.67
   2   1   8  734.53   46.03
  -2   1  -8  752.75   44.42
  -2  -1  -8  760.18   43.67
  -2   2   9  248.26   14.86
  -2  -2   9  233.40   16.11
   2   2  -9  270.89   14.76
  -2   2   9  242.54   16.46
   2   2  -9  247.55   19.17
   2  -2  -9  228.83   15.46
   2   2  -9  260.20   28.01
   1   2  -9  492.25   38.15
   1  -2  -9  579.33   33.13
  -1  -2   9  540.33   34.33
   1   2  -9  533.91   34.23
  -1   2   9  488.88   30.87
   2   0 -10   39.55    5.82
  -2   0  10   39.20    4.27
   2   0 -10   40.56    9.89
   5  -2   2 1226.68   85.33
   5   2   2 1274.97   79.81
  -5   2  -2 1177.14   73.43
   5   2   2 1206.60   91.90
   5  -2   2 1179.45   84.58
   5   0  -8  287.51   22.24
  -5   0   8  327.76   17.97
   5   0  -8  317.42   17.92
  -3   4  -1  831.30   53.10
  -3   4  -1  834.07   49.49
   3   4   1  879.94   95.72
   3   4   1  863.38   55.46
   3   4   1  809.87   51.15
   3  -4   1  820.41   49.39
  -2   4   5  904.99   58.48
   2   4  -5  983.14   59.58
  -2   4   5 1007.03   66.21
   2   4  -5  943.04   91.30
   2  -4  -5 1018.78   62.44
  -4   3   6  145.51    9.69
  -4  -3   6  107.01    9.14
   4   3  -6  156.35   27.86
   4   3  -6  146.87    8.08
   4  -3  -6  123.43    8.58
  -4   3   6  117.25   12.85
  -4   2   8  197.16   12.45
  -4  -2   8  183.46   12.10
   4  -2  -8  191.19   13.75
   4  -2  -8  185.36    9.59
   4   2  -8  192.84   12.05
   4   2  -8  193.55   32.68
  -4   2   8  190.33   11.70
  -1   0  10 1578.79  108.22
   1   0 -10 1639.32  109.17
   1   0 -10 1577.58  130.30
  -3   1  -7 1084.53   98.38
   3  -1   7 1034.09   72.23
   3   1   7 1248.36   79.26
  -3  -1  -7 1000.86   90.10
   3   1   7 1386.75   90.70
  -3   1  -7 1237.62   77.20
   2   3   6  361.85   21.78
  -2   3  -6  352.71   23.19
  -2   3  -6  340.26   32.53
   2   3   6  340.31   22.29
   2  -3   6  333.23   21.63
  -4   1   9  158.06   13.35
  -4   1   9  154.09    9.54
   4   1  -9  169.45   17.02
   4   1  -9  150.68    8.98
   4  -1  -9  176.98    9.89
   4   1  -9  159.26   11.34
   6  -1  -5 1718.78  116.80
   6  -1  -5 1740.21  123.12
  -6   1   5 1721.39  117.80
   6   1  -5 1734.79  135.07
   6   1  -5 1658.24  109.87
  -1   3  -7  156.10    9.89
   1   3   7  155.00   10.34
   1  -3   7  190.48   16.46
   1   3   7  141.29   15.51
   1   3   7  122.72   13.00
  -1   3  -7  145.51   17.67
   1  -1   9  854.04   59.23
   1   1   9  907.80   52.95
  -1  -1  -9  923.11   55.36
  -1   1  -9  912.27   54.71
  -1  -1  -9  717.22   67.66
   1   1   9  903.73   57.52
  -1   1  -9  765.80   65.90
   3   4  -4 1810.33  122.87
   3   4  -4 1769.12  173.52
  -3   4   4 1675.21  124.13
   3  -4  -4 2025.81  138.73
  -3   4   4 1754.06  123.28
   6   1   0  313.81   20.83
   6   1   0  320.39   17.77
   6  -1   0  299.05   17.62
   6  -1   0  283.39   23.29
   6   0  -6  312.05   19.63
   6   0  -6  301.31   22.39
  -5   3   2  235.41   16.56
   5   3  -2  235.61   30.17
  -5   3   2  213.47   13.10
   5   3  -2  236.31   14.96
   5  -3  -2  218.44   14.25
   5   0   4  132.56   10.44
   5   0   4  139.09   10.34
  -3   0  10 1143.06   72.38
   3   0 -10 1218.90   77.00
   3   0 -10 1212.27   88.84
   2   1 -10  520.46   36.29
  -2   1  10  528.64   30.67
  -2  -1  10  465.54   29.01
   2  -1 -10  485.52   32.58
   2   1 -10  537.92   30.02
   2  -1 -10  432.22   32.93
   1  -3  -8 1414.05   96.12
  -1   3   8 1202.08   83.97
  -1   3   8 1244.55   84.63
   1   3  -8 1172.87  111.63
   1   3  -8 1439.80   90.85
   1   3  -8 1451.70  106.71
  -1  -3   8 1346.54  100.34
   5   1  -8  241.83   14.15
   5   1  -8  258.95   30.87
  -5   1   8  243.74   14.81
  -5   1   8  255.54   14.86
   5  -1  -8  235.51   15.71
   3  -2  -9  645.69   36.84
  -3  -2   9  705.52   44.02
   3   2  -9  701.50   45.43
  -3   2   9  651.61   37.70
  -3   2   9  637.31   39.90
   3   2  -9  720.73   40.36
   3   2  -9  697.19   59.03
   5   3  -3   14.00    8.83
   5   3  -3   10.79    1.71
  -5   3   3   12.55    2.71
  -5   3   3   13.40    2.51
   5  -3  -3   14.05    2.76
   5   3  -3   11.29    2.01
   4   0   6    2.56    2.71
   4   0   6    4.57    1.91
  -4   0  -6   11.39    5.67
   0   2  -9  867.85   56.32
   0   2  -9  752.30   61.29
   0   2   9  841.24   60.58
   0  -2   9  965.82   60.88
   0   2   9  852.84   51.05
   0  -2  -9  836.98   51.95
  -4   3  -3   32.93    3.71
  -4   3  -3   29.76   11.29
   4   3   3   34.58    5.87
   4   3   3   31.07    5.17
   4  -3   3   43.37    4.27
   6   0   1  917.29   56.47
   6   0   1  881.60   59.53
  -5   3   1  587.01   34.78
   5   3  -1  694.08   78.45
  -5   3   1  686.25   39.05
   5  -3  -1  597.50   42.66
   5   3  -1  634.14   35.39
   2  -3  -8  203.94   15.21
   2   3  -8  242.43   13.25
  -2   3   8  222.01   13.05
  -2  -3   8  196.76   15.26
  -2   3   8  220.35   13.10
  -2   3   8  224.92   19.73
   2   3  -8  203.84   42.51
   2   3  -8  248.06   22.89
  -1  -1  10  196.76   13.65
   1  -1 -10  214.88   16.51
  -1   1  10  217.94   13.95
   1   1 -10  223.36   12.85
   1  -1 -10  185.57   15.11
   1   1 -10  220.35   20.08
   3   3   5  278.52   17.37
  -3   3  -5  254.58   41.86
   3  -3   5  292.08   17.52
  -3   3  -5  287.56   16.56
   3   3   5  297.05   19.32
   1   4   5  103.15    8.98
  -1   4  -5  116.35    9.89
  -1   4  -5  105.81   16.56
   1   4   5  120.41    9.19
   1  -4   5  106.41   12.75
  -3   4  -2   19.73    4.67
  -3   4  -2   19.68    3.71
   3   4   2   18.67    4.87
   3   4   2   20.33    5.67
   3  -4   2   18.52    4.52
   5   2  -7  614.67   37.95
   5  -2  -7  624.46   33.58
   5  -2  -7  608.60   36.29
  -5   2   7  598.61   37.24
  -5   2   7  655.58   38.55
   5   2  -7  696.38   61.24
  -4   2  -5  600.06   60.78
   4  -2   5  666.52   43.87
   4   2   5  675.20   40.41
  -4   2  -5  651.16   38.05
   4   2   5  657.69   41.91
   0   0  10 1337.66   96.67
   0   0 -10 1333.29   86.58
   0   0 -10 1271.95  101.74
  -2   4  -4  106.06   11.75
  -2   4  -4  132.66    8.48
   2   4   4  120.97    9.39
   2  -4   4  112.18    9.14
   2   4   4  124.03    9.84
   5   3  -4 1132.97   67.36
   5  -3  -4 1170.21   76.19
   5   3  -4 1151.29   72.73
  -5   3   4 1060.29   72.23
  -5   3   4 1260.26   79.51
   5   3  -4 1209.71  115.14
   1   4  -6  820.51   48.74
   1   4  -6  790.30   77.35
  -1   4   6  971.55   62.09
  -1  -4   6  791.45   53.41
  -1   4   6  826.54   56.12
  -1   4   6  736.24   47.68
   1  -4  -6  884.36   53.81
   6  -1  -6 1097.03   71.73
  -6   1   6 1074.04   69.12
   6   1  -6 1113.89   84.38
   6   1  -6 1097.68   67.36
   6  -1  -6 1174.78   70.77
   5   1   4 1048.19   70.62
   5  -1   4 1232.85   81.16
   5   1   4 1157.21   75.49
  -5   1  -4  967.38   98.58
  -3  -1  10  863.63   56.72
   3   1 -10  780.26   55.82
   3   1 -10  785.38   53.15
   3  -1 -10  809.07   49.64
   3   1 -10  796.17   47.13
   3  -1 -10  832.56   49.44
  -3   1  10  757.32   47.03
   5  -3   0  276.62   23.44
   5   3   0  282.39   23.74
   5   3   0  317.93   17.17
  -5   3   0  335.04   18.62
  -5   3   0  340.11   18.62
   5  -3   0  299.30   19.17
  -4  -1  -6  842.65   78.80
   4   1   6  817.15   52.45
   4   1   6  831.71   51.75
   4  -1   6  915.58   55.92
  -4   1  -6  729.91   74.64
  -4   1  -6  833.26   49.99
   0   3   8  130.60   14.20
   0  -3  -8  160.97   12.60
   0   3   8  140.44   11.14
   0   3  -8  181.60   10.69
   0  -3   8  155.45   17.27
   0   3  -8  177.48   23.94
   6   2  -3  988.96   75.89
   6   2  -3  991.42   61.24
  -6   2   3  942.99   58.63
   6  -2  -3  971.14   61.79
  -6   2   3  937.51   56.57
   6  -2  -3  940.68   61.44
  -3   4   5  452.90   31.87
  -3   4   5  422.13   28.61
   3   4  -5  469.61   26.30
   3  -4  -5  420.42   25.85
   3   4  -5  441.25   53.10
   6  -1   1  159.92   15.56
   6   1   1  161.37   12.65
   6   1   1  177.79   14.36
   6  -1   1  177.23   14.61
   6  -2  -2   51.40    7.03
  -6   2   2   40.71    3.97
   6  -2  -2   40.86    7.83
  -6   2   2   46.43    6.42
   6   2  -2   48.19    8.13
   6   2  -2   46.08    3.86
  -5   2  -3  851.48   49.94
   5   2   3  858.06   52.70
   5  -2   3  874.47   54.71
   5   2   3  803.65   47.38
   5   2   3  787.54   53.10
  -5   2  -3  718.07   75.29
   2   4  -6  180.75   29.36
  -2   4   6  175.83   12.65
  -2  -4   6  193.14   14.51
  -2   4   6  209.51   14.41
   0   4   6  230.59   15.91
   0   4   6  230.14   14.71
   0  -4   6  264.92   22.69
   0   4  -6  267.53   17.72
   0  -4  -6  291.98   17.82
   0   4  -6  227.68   29.41
  -4   3   7  119.66    9.24
   4   3  -7  114.99   24.14
   4   3  -7  123.12    7.93
   4  -3  -7  129.95    8.73
  -4   3   7  109.72   13.05
  -4  -3   7  116.45    9.24
   6  -2  -4  492.35   34.73
  -6   2   4  488.73   29.16
  -6   2   4  456.26   29.87
   6   2  -4  565.08   57.27
   6   2  -4  486.48   29.46
   6  -2  -4  512.58   31.02
  -3  -3   8   47.93    9.39
  -3   3   8   49.94    7.73
   3  -3  -8   56.32    4.87
   3   3  -8   53.00    8.28
   3   3  -8   56.62   17.52
  -3   3   8   49.64    9.29
   0  -1 -10  166.74   16.21
   0  -1  10  169.96   16.92
   0   1  10  203.13   13.75
   0   1 -10  202.68   20.43
   0   1 -10  225.17   13.45
   0  -1 -10  179.34   11.59
   6   2  -1  215.83   12.05
  -6   2   1  205.89   11.75
   6  -2  -1  245.04   14.46
   6  -2  -1  214.13   14.66
   6   2  -1  193.45   15.71
  -6   2   1  211.36   12.05
   6   0  -7  751.80   43.82
   0  -5   0    0.30    1.10
   0   5   0    2.21    2.61
   0   5   0    6.12    2.16
   2   2   8   68.92   11.39
   2  -2   8   79.10    6.83
   2   2   8   68.26    8.88
  -2   2  -8   58.88   20.83
  -2   2  -8   69.47    6.17
   5   3  -5 1485.83  140.09
  -5   3   5 1401.40   91.55
   5   3  -5 1294.54   83.97
   5  -3  -5 1410.19   94.21
  -5   3   5 1239.03   87.39
   4   4  -2  269.04   14.96
  -4   4   2  247.65   16.41
  -4   4   2  259.90   19.53
   4  -4  -2  210.21   14.61
   4   4  -2  251.92   37.19
  -4   4   1 1027.86   69.92
  -4   4   1 1006.23   67.11
   4  -4  -1 1060.19   72.98
   4   4  -1 1059.13  105.96
   4   4  -1 1063.65   65.75
   0   5  -1  462.38   26.80
   0   5   1  465.34   36.34
   0   5   1  482.21   32.37
   0  -5  -1  466.65   26.55
   0   5  -1  429.96   36.04
  -5   0   9  626.42   36.79
   5   0  -9  592.74   42.06
   5   0  -9  621.60   36.49
   6   0   2  450.44   30.67
   6   0   2  447.02   27.71
   4   0 -10  338.30   20.53
   4   0 -10  333.49   18.92
  -4   4   3  201.93   16.87
   4   4  -3  204.44   33.88
   4  -4  -3  223.36   14.05
   4   4  -3  211.06   12.25
  -4   4   3  192.99   14.46
  -5   3  -1  511.87   28.46
  -5   3  -1  394.07   49.74
   5  -3   1  512.07   30.77
   5   3   1  456.91   25.65
   5   3   1  400.19   33.18
   3  -4   3   55.92    5.27
   3   4   3   60.38    6.58
   3   4   3   66.56    6.07
  -3   4  -3   68.56    5.62
  -3   4  -3   64.20   11.24
  -2   0  -9    7.18    5.87
   2   0   9    8.08    2.76
  -2   0  -9    8.93    3.51
   3   2   7  143.35   10.54
   3   2   7  153.59   16.01
  -3   2  -7  121.82   20.83
  -3   2  -7  149.53   10.09
   3  -2   7  133.56    9.44
   1   5   0  137.48    9.54
   1  -5   0  152.34    9.03
   1   5   0  130.25   18.27
  -1   5   0  131.26    8.23
  -1   5   0  138.68    8.98
  -1   5   0  127.19   13.65
   1  -5  -1  210.11   12.30
  -1   5   1  188.08   11.29
  -1   5   1  197.51   17.62
  -1   5   1  193.40   11.59
   1   5  -1  175.78   21.28
   1   5  -1  192.29   12.15
  -4  -2   9  740.66   51.35
  -4   2   9  839.19   56.87
   4   2  -9  767.01   52.75
   4   2  -9  759.08   76.04
  -4   2   9  766.91   46.68
   6  -2  -5  361.44   22.34
  -6   2   5  338.66   19.42
  -6   2   5  314.46   23.94
   6   2  -5  374.85   45.02
   6  -2  -5  348.95   21.78
   6   2  -5  317.47   20.23
   3   0   8  309.24   21.93
   3   0   8  292.93   18.77
  -3   0  -8  275.36   32.37
  -3   0  -8  305.18   17.67
  -4   4   0  552.68   35.24
  -4   4   0  532.30   31.57
   4  -4   0  588.07   35.19
   4   4   0  524.32   59.08
   4   4   0  566.73   32.78
   1  -2   9  505.65   32.88
   1   2   9  537.02   34.88
   1   2   9  552.88   32.17
  -1   2  -9  491.55   56.27
  -1   2  -9  546.71   32.68
  -1  -2  -9  544.30   32.17
   4   3   4   36.34    4.32
  -4   3  -4   28.61   11.54
  -4   3  -4   34.18    3.97
   4  -3   4   30.52    4.22
   4   3   4   36.44    5.37
   6   2   0  763.74   59.63
  -6   2   0  718.97   42.21
   6   2   0  751.80   44.47
   6  -2   0  809.12   49.84
   6  -2   0  681.48   45.32
   6   1  -7  823.78   71.93
   6   1  -7  789.09   50.60
   6  -1  -7  839.44   48.34
  -6   1   7  792.76   49.34
   0  -5  -2  257.59   18.67
   0   5  -2  195.75   23.29
   0   5   2  233.70   18.42
   0   5   2  218.99   20.98
   0   5  -2  225.42   13.70
   2  -3   7  568.54   40.05
   2   3   7  527.48   32.78
  -2   3  -7  498.72   46.38
  -2   3  -7  546.01   32.48
   2   3   7  502.34   34.13
   1   5   1  361.90   34.58
   1   5   1  357.23   21.73
  -1  -5  -1  347.04   20.73
  -1   5  -1  378.26   21.18
  -1   5  -1  360.14   23.24
  -1   5  -1  338.00   27.96
  -1   5   2   85.13   10.24
   1   5  -2   95.82    7.38
   1  -5  -2   93.86    7.03
  -1   5   2   95.02    6.98
   1   5  -2   93.91   18.72
  -1   5   2   91.35    6.58
  -2   2  10  368.32   22.09
  -2   2  10  365.56   24.14
  -2  -2  10  330.42   22.34
   2   2 -10  338.10   25.00
   2   2 -10  380.42   21.48
  -5   2   8  120.62    9.09
  -5   2   8  126.29    9.09
   5   2  -8  130.20   18.32
   5   2  -8  127.29    8.48
   5  -2  -8  124.43    7.08
   5  -2  -8  120.26    8.33
  -4   4   4  661.95   46.18
   4  -4  -4  725.05   45.78
   4   4  -4  735.59  103.35
  -4   4   4  816.55   55.61
   4   4  -4  772.68   45.07
   5   1  -9 1807.27  145.06
   5   1  -9 1887.83  137.53
   5  -1  -9 1841.40  125.28
  -5   1   9 1823.68  132.26
  -5   1   9 1849.83  130.45
   6  -1   2  516.59   31.57
   6   1   2  441.90   35.44
   6  -1   2  437.49   29.06
   6   1   2  482.11   29.36
  -5   0  -5   94.72   19.68
   5   0   5  107.67    9.09
  -3   4   6  112.84    9.29
  -3   4   6  109.62   10.04
   3   4  -6  106.86   24.59
   3  -4  -6  105.61   11.64
   4   1 -10  100.84   11.34
  -4   1  10   91.25   10.54
  -4   1  10   89.90    6.47
   4   1 -10   90.65    6.58
   4  -1 -10   97.28    6.78
   4   1 -10   96.57    8.53
   1   2 -10  954.48   74.64
  -1   2  10 1022.74   67.86
   1  -2 -10 1175.53   73.78
   1   2 -10 1090.45   73.63
  -1  -2  10 1059.33   71.63
   1  -4   6  313.56   20.93
   1   4   6  243.19   18.32
  -1  -4  -6  349.90   24.19
  -1   4  -6  282.49   16.56
  -1   4  -6  227.63   29.87
  -2   4  -5  356.32   20.48
  -2   4  -5  318.18   33.03
   2   4   5  343.62   23.14
   2  -4   5  347.19   23.44
   2   4   5  380.17   24.44
  -2   1  -9 1041.57   91.75
  -2  -1  -9 1097.88  104.80
   2   1   9 1114.70   74.44
   2  -1   9 1074.74   70.62
  -2   1  -9 1187.68   79.36
   2   1   9 1105.06   70.42
  -2  -1  -9 1123.63   70.87
  -1   3  -8   10.14    2.61
   1   3   8   13.10    2.66
   1  -3   8    4.32    3.21
   1   3   8    8.58    5.07
  -1   3  -8    7.18    5.17
  -1   0 -10   54.81    5.27
   1   0  10   50.44    8.93
  -1   0 -10   47.88   10.24
   5   3  -6  139.84   25.20
  -5   3   6  131.16   12.55
  -5   3   6  116.00   14.25
   5  -3  -6  116.65    9.09
   5   3  -6  131.81   10.04
   3   1   8 1081.47   71.07
  -3  -1  -8 1000.71  102.34
  -3   1  -8  855.15   82.12
  -3   1  -8  971.29   65.45
   3  -1   8 1060.39   67.81
   3   1   8  966.43   62.09
  -3   3  -6   23.29    3.51
  -3   3  -6   25.40   14.91
   3   3   6   23.94    4.27
   3   3   6   25.40    6.68
   4  -4   1   38.10    4.82
   4   4   1   35.49    4.87
   4   4   1   39.90    4.32
  -4   4  -1   39.35    5.07
  -4   4  -1   40.91    4.32
  -2   0  11   22.19    3.71
   2   0 -11   19.98    3.21
   2   0 -11   24.44    4.97
  -1   4   7   68.66    6.22
   1  -4  -7   47.68    5.47
  -1   4   7   55.36    6.17
   1   4  -7   60.03   16.01
   1   4  -7   67.86    5.07
  -1  -4   7   42.66    6.68
  -1   5  -2  330.47   19.02
  -1  -5  -2  397.28   23.44
   1   5   2  365.26   46.18
   1   5   2  338.51   21.28
  -1   5  -2  360.64   23.89
  -1   5  -2  301.91   27.56
  -6   2   6  184.26   16.21
  -6   2   6  186.32   14.31
   6   2  -6  180.40   12.65
   6   2  -6  187.57   28.66
   6  -2  -6  167.24   12.15
   6  -2  -6  170.16    9.84
   2  -3  -9  401.40   23.09
  -2   3   9  383.63   25.50
  -2   3   9  388.00   26.80
   2   3  -9  370.93   30.87
   2   3  -9  408.83   23.09
  -2  -3   9  388.25   26.75
   2   3  -9  357.33   41.91
   1  -3  -9  530.55   31.87
  -1   3   9  462.13   29.51
  -1   3   9  442.10   29.61
   1   3  -9  433.67   32.83
   1   3  -9  499.68   28.66
  -1  -3   9  486.27   32.43
  -5  -2  -4  220.60   40.76
  -5   2  -4  259.95   18.12
  -5   2  -4  222.76   32.22
   5  -2   4  230.84   15.61
   5   2   4  250.32   22.39
   5   2   4  255.23   17.77
   1   5  -3  846.41  103.20
   1  -5  -3  905.49   55.92
  -1   5   3  861.92   62.99
  -1   5   3  922.31   57.02
  -1   5   3  809.12   50.24
   1   5  -3  871.91   53.81
   0   5   3  265.82   23.19
   0   5   3  238.87   15.36
   0   5  -3  207.05   33.23
   0  -5  -3  250.16   16.16
   0   5  -3  238.92   14.51
   0   5  -3  226.27   12.95
  -3   2  10   40.15    3.92
  -3   2  10   40.51    5.37
   3   2 -10   45.37    4.22
   3   2 -10   44.27    8.98
   3   2 -10   45.53    9.69
  -3  -2  10   43.62    7.83
  -4   0  -7  200.72   29.06
   4   0   7  252.47   16.46
   4   0   7  213.57   13.85
   5  -3   2  166.64   11.75
   5   3   2  148.12   17.12
   5   3   2  150.88    9.64
  -5   3  -2  132.81   24.49
  -5   3  -2  161.27   10.19
   1   0 -11  931.44   70.52
   1   0 -11  914.02   57.47
  -1   0  11  967.23   62.84
  -2   4   7  657.18   43.97
  -2   4   7  756.62   52.80
  -2  -4   7  813.29   52.40
   2   4  -7  689.66   75.59
   2   5  -1  354.17   20.98
   2  -5  -1  314.36   19.68
   2   5  -1  369.37   42.26
  -2   5   1  329.77   25.20
  -2   5   1  340.46   19.83
  -4   2  -6  272.20   16.36
  -4   2  -6  224.16   31.27
   4   2   6  270.14   17.27
   4   2   6  261.06   17.57
   4  -2   6  272.60   17.47
   6   0  -8 1132.72   75.29
  -5   1  -5  450.09   51.95
  -5  -1  -5  452.75   50.29
   5  -1   5  500.08   31.87
   5   1   5  576.42   36.79
   6   2   1 1099.84   70.27
   6  -2   1 1194.96   79.51
   6  -2   1 1099.44   75.59
   6   2   1 1074.59   75.99
  -6   2  -1 1143.01   71.43
   4  -3  -8  646.89   38.30
   4   3  -8  629.48   86.23
   4   3  -8  598.01   35.74
  -4   3   8  596.25   37.90
  -4  -3   8  603.63   39.05
  -4   3   8  591.43   37.70
   2   5   0  504.09   54.01
   2  -5   0  518.25   29.51
  -2   5   0  451.84   26.65
  -2   5   0  427.25   38.60
   2   5   0  501.18   29.87
   1   1  10 1151.44   78.05
   1  -1  10 1165.95   77.65
  -1   1 -10 1077.45   91.00
  -1  -1 -10 1114.60   88.59
  -1   1 -10 1327.32   89.65
  -1  -1 -10 1259.86   79.76
   2   5  -2    3.46    7.93
   2  -5  -2    3.26    1.51
  -2   5   2    1.05    1.41
  -2   5   2    1.41    2.31
   2   5  -2    2.41    2.41
   3   0 -11    4.32    2.66
   3   0 -11    1.91    2.26
  -3   0  11    4.52    1.76
  -4   4   5  531.00   33.13
   4   4  -5  490.54   31.67
   4   4  -5  481.51   59.98
  -4   4   5  400.09   29.92
   4  -4  -5  549.12   32.83
   7   0  -3    7.53    2.11
  -7   0   3    5.97    1.71
   0  -4  -7  283.99   18.52
   0   4   7  257.29   22.89
   0   4   7  254.18   16.81
   0  -4   7  279.68   19.88
   0   4  -7  264.77   33.88
   6   0   3   93.86    9.09
   6   0   3   98.48   12.45
   3   4   4  826.49   62.64
   3   4   4  900.02   58.22
  -3   4  -4  918.14   56.47
  -2  -1  11  135.82   13.40
  -2   1  11  126.24   12.45
   2  -1 -11  134.72   10.59
   2   1 -11  139.59    9.44
   2  -1 -11  146.41    9.99
   2   1 -11  128.65   12.85
   7   0  -4 1617.99  111.78
   7   0  -4 1819.97  133.31
  -7   0   4 1928.54  133.01
   7   0  -2   89.39    9.24
   7   0  -2   65.90    8.43
   0  -2 -10   61.24    5.57
   0   2 -10   56.92    5.52
   0  -2 -10   49.54    6.22
   0   2 -10   52.15   16.06
   0  -2  10   55.11    6.53
   0   2  10   52.70    6.32
   2   5   1  105.06   11.29
  -2   5  -1   94.72   10.79
  -2  -5  -1   69.27    9.54
  -2   5  -1   97.93    9.64
   2   5   1  116.45   21.08
   2  -5   1   99.18    7.13
   4  -1   7  247.45   15.31
   4   1   7  306.33   19.63
  -4   1  -7  227.98   31.52
  -4  -1  -7  253.53   30.12
  -4   1  -7  255.38   15.41
   4  -1   7  259.40   15.76
   4   1   7  253.48   16.71
   1   1 -11  227.68   21.38
   1  -1 -11  266.88   24.65
   1   1 -11  235.26   14.61
   1  -1 -11  254.83   15.56
  -1  -1  11  230.69   15.71
  -1   1  11  229.33   19.68
  -3   3   9  274.06   16.36
  -3   3   9  263.21   18.67
   3  -3  -9  290.07   16.81
   3   3  -9  256.44   21.83
  -3  -3   9  284.10   19.83
   3   3  -9  252.52   47.13
  -6   1   8    1.56    1.46
  -6   1   8    7.28    1.66
   6   1  -8    6.68    2.86
   6  -1  -8    1.25    1.31
   6   1  -8    0.50    1.46
   4   4   2  127.69    8.88
  -4   4  -2  108.22   13.20
  -4   4  -2  125.13    8.68
   4  -4   2  125.18    9.19
   4   4   2   99.18    9.44
   0   3   9  219.20   20.53
   0   3   9  225.02   20.88
   0  -3  -9  256.29   22.29
   0   3  -9  255.84   15.56
   0  -3   9  254.58   18.32
   0   3  -9  225.87   21.53
   2   5  -3    8.93    7.68
  -2   5   3    8.13    3.56
  -2   5   3    7.23    2.31
   2  -5  -3    5.57    2.36
  -1   5  -3   26.60    3.36
   1   5   3   26.95    8.13
   1  -5   3   25.95    4.82
   1   5   3   24.19    4.12
  -1   5  -3   20.73    7.78
  -1  -5  -3   28.06    6.42
  -7   0   5  204.19   12.40
   7   0  -5  207.00   15.36
   3  -1 -11 1251.42   83.52
   3   1 -11 1258.50   81.06
   3  -1 -11 1261.76   82.22
  -3  -1  11 1297.20   84.73
   3   1 -11 1250.12   96.82
   7   0  -1  373.14   27.46
   7   0  -1  375.35   32.88
   1   5  -4  368.12   61.84
   1   5  -4  434.58   30.22
  -1   5   4  429.31   33.23
   1  -5  -4  441.50   26.75
  -1   5   4  424.99   26.00
  -7   1   3  416.41   23.74
   7  -1  -3  454.60   34.78
   7  -1  -3  468.36   26.85
   7   1  -3  442.81   25.40
   5  -3  -7  205.44   16.51
  -5   3   7  152.49   16.87
   5   3  -7  188.78   29.41
  -5   3   7  169.15   12.05
   5   3  -7  170.71   10.14
   6  -1   3  905.79   68.21
   6   1   3  824.28   56.22
   6  -1   3  883.41   59.13
   6   1   3  988.76   68.71
  -5   0  10 1615.08  109.22
   5   0 -10 1542.80  104.85
  -5   0  10 1538.63  111.18
   4   3   5 1182.16   83.02
  -4   3  -5  976.36   96.52
  -4   3  -5 1176.59   75.24
   4  -3   5 1145.92   73.78
   4   3   5 1180.50   80.66
   0   5   4  362.65   30.22
   0   5   4  265.82   17.77
   0   5  -4  261.21   46.48
   0  -5  -4  351.61   25.90
   0   5  -4  268.94   15.71
   7  -1  -4  361.85   23.04
   7  -1  -4  374.54   20.78
   7   1  -4  309.54   18.22
  -7   1   4  307.64   18.42
  -3   4   7  121.77   13.95
  -3   4   7  121.42   10.14
   3  -4  -7  121.07   11.85
   3   4  -7  110.98   24.95
  -3  -4   7  106.01   10.04
   7   1  -2  570.50   33.68
   7  -1  -2  572.16   34.48
   7  -1  -2  541.44   35.94
   7   1  -2  605.23   39.60
   0   0  11   84.38   11.54
   0   0 -11   85.73   11.49
   0   0 -11   81.06    9.69
  -6   2   7  323.25   20.78
  -6   2   7  329.57   19.48
   6   2  -7  331.18   18.52
   6  -2  -7  328.47   17.77
   6   2  -7  353.76   32.17
   6  -2  -7  309.09   19.88
   2   5   2   37.49   12.95
  -2   5  -2   40.00    7.28
   2   5   2   34.48    4.67
  -2  -5  -2   33.63    5.47
  -2   5  -2   34.68    5.97
   2  -5   2   44.07    7.83
  -5   2   9   21.83    3.76
   5   2  -9   26.55    3.56
   5   2  -9   29.76   11.85
  -5   2   9   22.54    3.71
   6  -2   2   49.14    6.32
   6   2   2   60.33    7.03
   6   2   2   57.72    5.92
   6  -2   2   54.31    6.83
   6   3  -3  166.39   21.13
  -6   3   3  169.40   10.99
   6  -3  -3  172.82   12.90
  -6   3   3  178.64   15.31
  -6   3   2  625.56   41.31
  -6   3   2  626.16   38.45
   6  -3  -2  659.59   42.71
  -4  -2  10  519.50   32.17
   4   2 -10  523.27   42.46
   4   2 -10  546.51   38.40
  -4   2  10  527.28   30.87
  -4   2  10  546.81   39.05
  -4   4   6  115.65   10.29
  -4  -4   6  132.16   10.94
  -4   4   6   96.27   15.46
   4   4  -6  138.13   46.03
   4  -4  -6  143.50   10.29
  -5   3  -3  459.27   54.56
   5   3   3  531.30   31.17
   5   3   3  500.73   34.78
   5  -3   3  534.46   33.68
  -5   3  -3  549.07   36.14
   2   2   9   86.94    8.43
   2  -2   9   69.67    7.23
   2   2   9   89.29    9.89
  -2   2  -9   87.94    7.23
  -2   2  -9   75.49   21.23
   2   4   6  940.33   67.66
   2  -4   6  912.87   61.29
   2   4   6  884.01   61.14
  -2   4  -6  929.43   57.77
   7  -1  -5  188.78   13.90
   7  -1  -5  155.05   12.05
  -7   1   5  140.89    9.54
   7   1  -5  147.12   13.80
   7   1  -5  145.71    9.24
  -4   0  11   60.83    7.23
   4   0 -11   64.90    6.27
   7  -1  -1  118.71   10.59
   7   1  -1  112.94   12.05
   7  -1  -1  157.91   10.29
   7   1  -1  121.02   11.39
   2   5  -4  508.91   29.56
  -2   5   4  449.18   28.11
  -2   5   4  486.73   35.94
   2  -5  -4  450.29   33.13
   2   5  -4  460.22   55.26
   3   2   8  488.58   29.76
   3   2   8  533.81   33.43
   3  -2   8  387.29   24.90
  -3   2  -8  485.92   28.76
  -3   2  -8  402.10   41.96
  -7   0   6   65.40    5.67
   7   0  -6   65.45    5.52
   1   4   7   34.28    9.69
  -1  -4  -7   59.28    7.63
   1  -4   7   55.56    6.98
  -1   4  -7   45.78    4.97
   6   3  -4  282.09   15.46
   6   3  -4  347.39   48.99
  -6   3   4  302.22   17.92
  -6   3   4  279.38   18.52
   6  -3  -4  299.61   19.88
   7   0   0 1225.73   82.57
   7   0   0 1258.75   90.65
  -5   1  10  545.05   32.43
   5  -1 -10  598.21   33.48
   5   1 -10  584.65   34.98
  -5   1  10  565.38   34.78
   5   1 -10  540.89   40.46
  -6   3   1 1279.13   84.17
   6  -3  -1 1374.30   99.99
   6  -3  -1 1265.23   89.09
  -6   3   1 1405.52   97.07
   0   1  11  217.79   14.96
   0  -1 -11  246.80   15.06
   0   1 -11  231.79   14.46
   0  -1 -11  227.73   19.22
   0   1 -11  209.96   21.08
   0  -1  11  215.23   14.96
   5   0   6  699.35   43.97
  -5   0  -6  655.33   68.51
   2   3   8  527.28   36.99
   2   3   8  515.74   34.58
  -2   3  -8  468.41   43.62
  -2   3  -8  553.84   33.18
   2  -3   8  458.27   30.37
   3   5  -1  897.76   93.96
   3  -5  -1  851.83   59.98
   3   5  -1  965.07   64.40
  -3   5   1  826.08   59.48
  -3   5   1  880.70   60.03
   5   4  -2  795.37   47.28
   5   4  -2  756.97   80.76
   5  -4  -2  823.78   52.65
  -5   4   2  731.57   48.69
  -5   4   2  795.17   49.49
  -6   0   9  109.42    8.33
   6   0  -9  111.43    7.78
   3   5  -2  422.13   52.00
   3  -5  -2  450.49   27.31
   3   5  -2  436.98   30.52
  -3   5   2  380.27   29.87
  -3   5   2  429.91   31.27
  -1   4   8  219.80   16.87
  -1   4   8  271.65   17.92
   1  -4  -8  303.47   18.07
   1   4  -8  271.55   15.81
   1   4  -8  246.55   49.94
  -1  -4   8  276.52   20.18
  -1   5  -4  194.90   11.75
  -1  -5  -4  218.69   16.01
  -1   5  -4  176.43   25.50
   1   5   4  182.65   18.02
   1  -5   4  174.07   14.15
   5   4  -3  106.21   37.39
   5   4  -3  111.23   10.54
  -5   4   3  139.64    9.74
   5  -4  -3  120.87   10.09
  -5   4   3  113.79   14.61
   5   2   5  448.08   29.71
  -5   2  -5  469.26   27.51
  -5   2  -5  396.68   48.74
   5   2   5  436.88   26.20
   4  -4   3  102.65    7.43
  -4   4  -3   80.21    6.78
   4   4   3   76.95    6.98
   4   4   3   62.64    7.98
  -3   0  -9 1378.06   88.94
  -3   0  -9 1210.57  109.42
   3   0   9 1286.71   86.88
   3   0   9 1325.36   87.14
   5   4  -1  395.83   22.44
  -5   4   1  377.25   22.74
   5  -4  -1  352.66   24.14
  -5   4   1  375.85   24.29
  -2   4   8   23.09    3.66
  -2   4   8   21.33    6.32
   2  -4  -8   13.80    3.26
  -2  -4   8   21.13    7.13
   2   4  -8   19.68   11.54
  -2   0 -10  911.11   59.78
  -2   0 -10  775.79   68.31
   2   0  10  835.32   54.46
   3   5   0   17.67   10.79
   3  -5   0   14.41    3.06
   3   5   0   20.48    5.32
  -3   5   0   17.27    4.62
  -3   5   0   13.45    4.92
  -3   3  -7  293.98   45.22
   3   3   7  348.44   22.29
   3  -3   7  295.44   18.97
   3   3   7  348.74   23.19
  -3   3  -7  344.33   20.88
   3   4   5  271.85   18.67
   3   4   5  265.17   19.12
  -3   4  -5  259.70   16.36
   1  -2  10   60.99    6.68
   1   2  10   51.20    6.83
   1   2  10   74.49    8.28
  -1   2 -10   58.58   18.02
  -1   2 -10   54.36    8.63
  -1  -2 -10   64.60    5.67
  -1   5   5  161.97   11.09
  -1  -5   5  137.13   12.65
   1   5  -5  144.06   25.65
   1  -5  -5  145.56   14.51
  -1   5   5  181.85   16.11
  -1   5   5  145.11   10.39
   4   1 -11   97.58   11.90
   4   1 -11   84.38    9.03
  -4   1  11   83.82    7.28
   4   1 -11   89.55   13.30
  -4   1  11   77.70    5.82
  -6   0  -4  481.86   56.57
   6   0   4  528.99   34.38
  -4   3   9  239.12   16.06
  -4   3   9  228.88   15.31
   4  -3  -9  262.31   19.42
  -4  -3   9  242.99   17.07
   4   3  -9  238.07   15.11
   4   3  -9  265.02   48.94
   6   3  -5  200.12   11.44
   6   3  -5  247.05   42.06
  -6   3   5  220.40   15.21
  -6   3   5  211.06   16.92
   7  -1  -6  258.75   15.06
   7   1  -6  270.24   21.23
   7   1  -6  265.37   18.72
  -7   1   6  250.82   15.51
  -3   5   3  366.31   28.81
  -3   5   3  390.56   24.65
   3  -5  -3  479.10   28.41
   3   5  -3  399.44   28.31
   3   5  -3  393.37   51.55
   7  -1   0  166.79   13.60
   7  -1   0  196.86   18.27
   7   1   0  202.38   13.10
   2   2 -11  702.21   50.90
  -2   2  11  718.27   47.73
  -2   2  11  707.68   43.72
   2   2 -11  759.28   45.58
  -2  -2  11  747.93   47.93
   1   3   9  488.38   33.03
   1   3   9  512.22   30.42
  -1   3  -9  462.63   40.76
   1  -3   9  505.90   33.53
  -1   3  -9  521.51   31.12
  -2   5  -3  300.96   27.05
  -2  -5  -3  353.16   28.56
  -2   5  -3  366.91   21.03
   2  -5   3  335.14   22.44
   2   5   3  348.64   22.49
   6   3   0  815.80   55.82
  -6   3   0  902.18   55.16
   6  -3   0  917.59   60.68
   6  -3   0  866.59   63.80
   5   4  -4  320.34   42.82
   5   4  -4  307.13   17.42
   5  -4  -4  295.59   24.39
  -5   4   4  277.07   20.38
  -5   4   4  325.56   19.83
  -5   1  -6  129.80   36.79
  -5  -1  -6  129.70   34.33
   5  -1   6  139.04   10.79
   5   1   6  159.21   12.15
   0   5  -5  261.81   18.37
   0   5  -5  246.75   47.99
   0  -5   5  253.13   19.12
   0  -5  -5  307.33   19.48
   0   5   5  284.20   23.84
   0   5   5  258.55   17.77
  -6   1   9  407.67   24.59
   6   1  -9  417.81   32.48
   6   1  -9  438.99   25.35
   6  -1  -9  423.88   23.69
  -6   1   9  424.94   28.76
  -4   2  -7  488.13   69.67
   4   2   7  584.20   37.95
   4   2   7  659.54   42.01
  -4   2  -7  568.19   34.73
  -2   3  10  871.56   62.34
   2  -3 -10  786.68   51.75
  -2   3  10  778.35   47.99
  -2  -3  10  781.06   52.75
   2   3 -10  806.21   48.19
   2   3 -10  748.03   81.16
   2   3 -10  757.42   52.15
   5   4   0  279.58   16.21
   5  -4   0  261.36   17.97
  -5   4   0  255.79   17.77
  -5   4   0  262.66   16.26
   1   2 -11  208.20   25.50
   1   2 -11  241.23   14.81
  -1  -2  11  255.59   21.78
  -1   2  11  243.14   16.21
   5   3  -8  762.34   45.12
   5   3  -8  804.25   75.34
  -5   3   8  744.02   48.94
   5  -3  -8  738.25   46.98
  -5   3   8  775.09   54.31
   0   4   8  452.24   36.49
   0  -4  -8  489.34   31.72
   0   4   8  426.80   28.71
   0  -4   8  548.72   36.29
   0   4  -8  548.92   31.52
  -6   2   8  780.01   51.70
   6   2  -8  629.33   41.61
   6   2  -8  699.30   58.58
   6  -2  -8  658.99   37.34
  -6   2   8  651.46   40.31
   3   5   1  114.29   35.44
  -3   5  -1  127.29    9.29
   3  -5   1  138.08    9.44
   3   5   1  130.20   13.30
  -3   5  -1  125.63   13.05
  -2   5   5  758.32   49.74
   2  -5  -5  808.42   51.35
   2   5  -5  883.10   53.56
   2   5  -5  735.69  103.65
  -2   5   5  832.86   60.73
   3   1   9  153.89   14.61
   3  -1   9  166.04   11.75
   3   1   9  160.17   12.20
  -3   1  -9  138.73   21.53
  -3  -1  -9  161.37   20.68
  -3   1  -9  158.86   10.89
  -7   0   7  595.24   36.39
   7   0  -7  668.53   38.65
  -2  -1 -10  341.92   30.97
  -2   1 -10  333.39   34.88
   2   1  10  372.74   24.95
   2  -1  10  397.58   25.30
   2   1  10  359.94   21.13
  -2  -1 -10  382.37   21.93
  -2   1 -10  405.16   24.04
  -1   3  10   11.09    3.61
  -1   3  10   11.80    3.26
   1  -3 -10   15.16    2.71
  -1  -3  10   17.22    3.92
   1   3 -10   11.95    2.76
   1   3 -10   10.39    4.42
   7   0   1  227.28   15.71
   7   0   1  211.87   16.21
   3   2 -11   11.44    3.66
   3   2 -11   12.65    4.37
   3   2 -11    9.44    2.31
  -3  -2  11   17.92    3.16
  -3   2  11   10.54    3.26
   4   0   8  808.87   54.86
   4   0   8  776.09   48.84
  -4   0  -8  711.09   69.82
   7   2  -3  165.34   10.39
  -7   2   3  162.93   10.54
   7  -2  -3  150.63   12.20
   7  -2  -3  165.34   11.19
  -6  -1  -4  957.49   98.78
   6   1   4 1165.34   79.81
  -6   1  -4  821.42  118.91
   6  -1   4 1088.04   79.81
  -4   4   7  173.27   17.92
   4  -4  -7  189.63   12.80
  -4   4   7  142.90   13.05
  -4  -4   7  194.50   13.85
   4   4  -7  176.58   36.44
  -6  -2  -3    6.17    9.39
  -6   2  -3   11.80   16.92
   6  -2   3   16.46    3.61
   6   2   3   13.15    5.97
  -1   0 -11  322.14   29.97
   1   0  11  333.08   27.00
  -1   0 -11  346.64   24.59
  -3   4   8  940.53   63.04
   3  -4  -8 1060.94   71.58
  -3   4   8  916.13   62.89
   3   4  -8  994.13  106.76
  -3  -4   8  951.77   64.60
   3   5  -4  180.95   11.54
   3  -5  -4  182.10   16.56
   3   5  -4  164.58   31.62
  -3   5   4  158.86   15.46
  -3   5   4  172.92   12.55
   7   2  -4  575.07   36.49
   7  -2  -4  599.71   35.14
  -7   2   4  537.32   32.37
   7  -2  -4  549.42   35.59
   7   2  -4  544.60   40.26
   7   2  -2  279.43   16.61
   7  -2  -2  273.25   17.37
   7  -2  -2  250.06   18.32
   2   0 -12   92.91    7.43
  -2   0  12   94.11    7.73
   2   0 -12   86.38    8.83
   5   4  -5   25.90   14.36
  -5   4   5   20.93    5.22
  -5   4   5   27.31    4.42
   5   4  -5   27.05    3.41
   5  -4  -5   39.90    4.77
   6  -3  -6   61.04    6.63
   6   3  -6   68.26   14.46
  -6   3   6   70.07    7.33
   6   3  -6   66.91    5.12
  -6   3   6   69.87    8.98
   5   3   4  238.37   17.62
   5   3   4  233.25   18.22
  -5   3  -4  233.85   14.46
  -5   3  -4  191.59   30.22
   5  -3   4  219.40   14.96
   3  -3 -10  267.48   16.36
  -3   3  10  281.33   19.42
  -3  -3  10  290.17   24.44
   3   3 -10  275.41   18.32
   3   3 -10  292.13   31.32
   4   3   6 1403.66   94.21
   4   3   6 1301.12   91.10
  -4   3  -6 1328.32   93.51
  -4   3  -6 1086.29  106.51
   6   3   1  278.32   20.33
   6  -3   1  294.79   24.85
  -6   3  -1  289.77   20.68
  -6   3  -1  202.73   55.56
   7   1  -7  417.26   23.44
   7  -1  -7  376.55   21.53
  -7   1   7  375.45   22.74
   7   1  -7  400.24   29.92
  -3   0  12 1485.78  101.04
   3   0 -12 1630.08  116.15
   3   0 -12 1531.71  104.30
   7   1   1  539.53   33.43
   7   1   1  502.89   33.48
   7  -1   1  484.77   33.78
   7  -1   1  495.41   32.73
   5   4   1   59.98    7.43
   5   4   1   52.70    6.17
  -5   4  -1   54.41    6.58
  -5   4  -1   58.17    5.57
   5  -4   1   49.24    6.02
   1   0 -12    7.93    2.41
  -1   0  12    8.88    2.71
   1   0 -12   10.94    3.92
   7  -2  -5  903.63   58.78
   7   2  -5  887.32   65.15
  -7   2   5  901.78   57.47
   7   2  -5  842.55   50.75
   7  -2  -5  848.42   61.99
   7  -2  -1  375.50   25.60
   7   2  -1  366.36   30.97
   7  -2  -1  417.96   26.05
   7   2  -1  367.47   22.39
   4  -1   8   53.05    5.02
  -4   1  -8   49.34    7.48
   4  -1   8   53.81    7.68
   4   1   8   51.70    5.67
   4   1   8   52.60    5.72
  -4  -1  -8   48.54   13.05
  -4   1  -8   40.46   14.15
  -1  -5  -5  503.24   32.98
   1  -5   5  398.03   27.51
  -1   5  -5  450.09   29.36
   1   5   5  381.77   26.60
  -1   5  -5  389.75   43.97
   3  -5   2   42.76    7.08
   3   5   2   48.39    5.47
  -3   5  -2   39.70    7.68
  -3  -5  -2   35.74    5.57
  -3   5  -2   47.18    4.92
   1   1  11  283.89   23.29
  -1   1 -11  275.61   26.25
  -1  -1 -11  260.96   16.21
  -1   1 -11  302.37   17.62
  -1  -1 -11  228.48   21.08
   1  -1  11  249.36   17.87
   5   0 -11  541.39   32.32
  -5   0  11  551.28   33.28
  -5   0  11  525.43   30.72
   5   2 -10  314.41   34.08
   5   2 -10  333.94   19.73
  -5   2  10  318.88   19.27
  -5   2  10  325.96   20.53
   4   4   4  627.47   39.10
  -4   4  -4  597.35   36.34
   4   4   4  565.53   39.00
   4  -4   4  640.57   41.91
   2  -1 -12    5.32    2.46
   2   1 -12    8.38    2.06
   2  -1 -12    4.57    2.16
  -2   1  12    8.23    3.46
  -2  -1  12    4.02    2.31
   2   1 -12   10.19    3.36
   0   3  10  159.87   11.85
   0   3  10  157.61   12.25
   0   3 -10  147.37   15.41
   0   3 -10  173.17   10.84
   0  -3  10  118.91   11.70
   0   2 -11  137.73   16.61
   0   2  11  156.40   15.81
   0  -2  11  131.81   11.09
   0   2 -11  161.07   10.74
   0  -2 -11  148.77   10.29
  -2   5  -4   72.53    6.22
  -2  -5  -4   94.97    8.88
  -2   5  -4   68.92   15.31
   2  -5   4   94.21    8.53
   2   5   4   68.61   11.64
  -1   5   6  319.58   21.13
  -1   5   6  366.66   22.09
  -1   5   6  398.34   36.54
   1  -5  -6  289.01   24.04
   1   5  -6  318.58   58.17
  -1  -5   6  353.16   24.29
   2   4   7  319.08   20.88
   2   4   7  287.36   21.48
  -2   4  -7  320.34   19.48
   2  -4   7  317.12   21.33
   3   5  -5  105.76   25.45
   3   5  -5  114.59    8.18
  -3   5   5   99.48   11.64
  -3   5   5  100.39    9.09
  -6   0  10  420.72   25.00
   6   0 -10  444.41   25.65
   3   1 -12  105.06   10.34
   3  -1 -12  121.87    8.23
   3   1 -12  107.56    8.03
  -3   1  12   99.78    8.93
  -1   1  12  612.26   39.05
   1   1 -12  619.74   46.98
   1  -1 -12  711.04   52.85
   1   1 -12  654.12   39.80
   1  -1 -12  734.08   43.92
  -1  -1  12  701.86   43.27
   1   4   8  497.62   40.71
  -1   4  -8  586.06   38.20
  -1   4  -8  476.14   38.25
   1  -4   8  549.87   36.19
   7   0  -8  501.94   28.41
  -7   0   8  444.46   27.05
  -2   5   6  671.19   45.88
   2  -5  -6  912.17   54.86
  -2   5   6  803.15   57.27
   2   5  -6  669.48   76.80
  -2  -5   6  806.41   61.94
   4   2 -11  366.86   28.26
   4   2 -11  356.42   22.19
  -4   2  11  315.22   18.57
  -4  -2  11  335.09   23.89
  -4   2  11  343.42   25.95
   0  -5  -6  260.35   16.71
   0   5   6  192.19   14.76
   0   5  -6  220.00   13.45
   0  -5   6  217.19   16.46
   0   5  -6  196.71   30.72
  -5   4   6  428.60   33.08
   5   4  -6  444.46   56.47
   5  -4  -6  485.87   30.47
  -5  -4   6  459.87   29.71
   7   0   2  163.23   17.92
   7   0   2  184.01   13.80
   7  -2  -6  344.43   28.26
  -7   2   6  455.66   31.42
   7   2  -6  451.64   33.33
   7   2  -6  433.02   23.79
   7  -2  -6  380.12   22.64
   5   1 -11    3.36    2.66
  -5   1  11    1.41    1.46
   5  -1 -11    3.97    1.36
  -5   1  11    1.91    1.76
   5   1 -11    3.16    2.36
   3   4   6  199.67   15.31
   3   4   6  207.70   15.51
  -3   4  -6  190.28   12.65
   7  -2   0  302.72   21.63
   7  -2   0  334.39   22.34
   7   2   0  378.86   30.97
   7   2   0  337.60   24.44
   6  -3  -7  329.02   20.33
   6   3  -7  320.49   33.43
   6   3  -7  281.59   16.06
  -6   3   7  301.01   18.97
  -6   3   7  282.49   19.83
   5  -2   6  206.55   13.70
  -5   2  -6  205.69   16.26
   5   2   6  190.94   14.15
   5   2   6  190.74   12.85
  -5   2  -6  163.18   39.80
  -6   0  -5  544.05   78.90
   6   0   5  610.65   38.85
   4   5  -2  141.75    9.89
   4   5  -2  139.84   43.87
  -4   5   2  145.01   11.34
   4  -5  -2  162.53   11.29
  -4   5   2  119.41   18.57
   2  -4  -9  131.26    8.98
  -2   4   9  120.77   14.91
   2   4  -9  113.04   33.33
  -2  -4   9  124.38   11.54
   1  -4  -9   63.09    8.43
  -1   4   9   79.00    7.18
  -1   4   9   67.36    7.28
   1   4  -9   75.39   18.77
   1   4  -9   70.27    7.58
   1   4  -9   77.35    8.03
  -1  -4   9   61.09    7.83
   5   0   7  650.86   40.56
  -5   0  -7  566.58   59.23
  -6   2   9  219.40   14.05
   6   2  -9  211.72   20.93
  -6   2   9  208.40   13.95
   6   2  -9  212.92   12.90
   4   5  -1  129.10   27.00
   4   5  -1  140.54    9.59
  -4   5   1  139.99   10.44
   4  -5  -1  142.15   14.20
  -4   5   1  124.73   12.35
   5   4   2  795.72   47.78
   5   4   2  654.12   45.93
   5  -4   2  804.65   50.65
  -5   4  -2  794.31   53.10
  -4   0  12  154.24    9.24
  -4   0  12  180.30   12.50
   4   0 -12  179.39   12.10
  -5   3   9  268.23   18.12
   5  -3  -9  293.48   17.87
  -5   3   9  269.24   17.62
   5   3  -9  277.17   30.62
   5   3  -9  293.28   17.07
   6   3   2  199.32   15.76
  -6   3  -2  145.11   43.12
  -6   3  -2  197.41   12.15
   6  -3   2  191.74   13.95
   3  -2   9 1085.84   69.82
  -3   2  -9  894.35   84.02
   3   2   9 1031.53   66.26
   3   2   9 1027.06   69.17
  -3   2  -9 1031.38   65.45
   4  -3 -10    3.21    1.91
  -4   3  10    6.17    1.96
  -4   3  10    5.32    2.36
   4   3 -10    5.52    4.82
   4   3 -10    7.73    2.01
  -4  -3  10    2.51    2.46
   0   0  12  103.80   12.30
   0   0 -12  102.04   12.20
   0   0 -12  100.64   10.54
   4   5  -3  890.28   96.42
   4   5  -3  937.26   56.82
   4  -5  -3  872.97   57.17
  -4   5   3  928.03   64.50
  -4   5   3  756.97   57.52
   6   1 -10   89.60   10.39
   6   1 -10   97.93    9.84
  -6   1  10   92.00    7.18
   6  -1 -10   96.72    6.47
  -6   1  10   89.34   10.14
  -4   4   8  118.61   10.49
  -4   4   8  106.41    9.74
   4  -4  -8  123.33    9.29
  -4  -4   8  113.49   10.34
   4   4  -8  106.31   24.39
  -2   2 -10  364.20   35.69
   2   2  10  422.63   27.56
   2   2  10  443.01   26.30
  -2   2 -10  440.90   31.17
  -3   5  -3  462.53   27.51
  -3   5  -3  369.52   40.21
   3   5   3  462.08   28.96
   2   3   9  111.88   10.24
   2   3   9  122.77    9.14
  -2   3  -9  120.46    8.78
  -2   3  -9   99.03   14.91
   2  -3   9  102.85    8.83
   7   1  -8  244.29   14.41
   7   1  -8  260.76   20.68
   7  -1  -8  254.13   14.25
  -7   1   8  222.46   14.25
   7   1   2  567.39   46.58
   7  -1   2  616.48   41.46
   7  -1   2  583.35   38.65
   7   1   2  528.99   40.86
  -6  -2  -4  236.76   47.73
   6   2   4  321.99   21.88
   6  -2   4  307.89   21.53
  -6   2  -4  299.05   40.46
   3   3   8  519.60   32.83
  -3   3  -8  552.28   32.53
  -3   3  -8  431.71   54.16
   3   3   8  558.25   35.94
   3  -3   8  465.85   29.01
   4   5   0  118.00    8.93
  -4   5   0  117.20    9.24
   4  -5   0  144.36   13.90
  -6  -1  -5   85.93   19.17
  -6   1  -5   76.04   19.88
   6   1   5   85.48    8.28
   6  -1   5   79.05    7.88
  -5  -1  -7  218.39   29.61
   5   1   7  240.18   16.36
   5  -1   7  278.42   22.34
  -5   1  -7  212.37   31.22
   4   1 -12  215.43   12.95
   4   1 -12  225.42   14.91
   4  -1 -12  212.92   15.21
  -4   1  12  213.17   14.05
   4   5  -4  210.51   37.04
  -4   5   4  218.74   15.31
  -4   5   4  175.83   17.67
   4   5  -4  214.93   13.25
   4  -5  -4  278.77   20.58
  -3   4   9  133.72   11.54
  -3   4   9  135.67   13.55
   3  -4  -9  163.48   10.59
   3   4  -9  134.22   25.55
  -3  -4   9  150.18   12.50
   5  -3   5  239.93   20.18
   5   3   5  241.53   17.32
   5   3   5  232.30   15.06
  -5   3  -5  197.46   29.36
  -5   3  -5  228.83   17.92
   0   4   9  269.39   23.54
   0  -4  -9  285.65   18.57
   0   4  -9  290.47   20.33
   0  -4   9  266.38   19.27
   0   4  -9  232.80   24.95
   3  -5  -6  395.58   23.84
  -3   5   6  326.51   21.93
  -3   5   6  320.28   25.70
   3   5  -6  316.17   65.35
  -3  -5   6  343.52   24.24
   0  -1  12  240.08   16.56
   0   1  12  230.19   15.81
   0   1 -12  216.43   20.68
   0  -1 -12  259.85   15.56
   0   1 -12  247.86   15.36
   0  -1 -12  231.79   18.12
   7  -2  -7   24.70    3.31
   7   2  -7   32.98    6.53
  -7   2   7   27.51    4.22
   7   2  -7   30.77    3.41
   7  -2  -7   24.44    6.17
  -1  -5  -6  209.26   15.71
   1   5   6  159.21   13.30
   1  -5   6  171.96   19.53
  -1   5  -6  206.30   12.45
  -1   5  -6  166.39   26.75
   2  -5   5  121.62   14.81
  -2   5  -5  137.38   11.90
  -2   5  -5  103.60   19.73
  -2  -5  -5  123.07   11.19
   2   5   5  125.18   11.04
   7   2   1  188.38   14.66
   7   2   1  181.90   13.05
   7  -2   1  190.23   14.31
   7  -2   1  172.87   13.65
  -3   0 -10  176.33   10.79
  -3   0 -10  143.10   19.73
   3   0  10  169.05   15.76
   1   3  10  663.26   43.27
  -1  -3 -10  646.24   43.17
  -1   3 -10  690.56   41.36
  -1   3 -10  577.13   47.38
   1  -3  10  666.57   47.68
   4   2   8  374.90   23.84
  -4   2  -8  363.30   22.09
  -4   2  -8  286.55   35.69
   4   2   8  426.75   27.10
   5  -4  -7  320.54   19.98
  -5   4   7  240.68   24.85
  -5   4   7  278.67   18.62
   5   4  -7  294.54   39.95
  -5  -4   7  292.68   19.17
   1   2  11  614.42   40.15
  -1   2 -11  671.19   40.96
  -1   2 -11  607.04   62.89
   1  -2  11  687.20   47.33
   4   5   1  349.00   21.18
   4  -5   1  342.57   21.38
  -4   5  -1  334.99   25.10
  -4   5  -1  299.66   24.09
   2  -3 -11  120.56   10.19
  -2   3  11  108.72    7.83
  -2   3  11  106.21    9.24
   2   3 -11  103.80    9.89
  -2  -3  11  121.87   10.04
   2   3 -11  109.92    7.63
   4   4   5  173.27   18.22
   4   4   5  181.10   13.05
  -4   4  -5  174.82   15.01
   2   0  11  603.73   37.59
  -2   0 -11  619.74   36.69
  -2   0 -11  580.99   48.54
  -1   5   7  188.98   16.36
   1  -5  -7  200.92   12.95
  -1   5   7  162.13   12.50
   1   5  -7  174.17   30.32
  -1  -5   7  182.00   19.37
  -2   2  12  312.35   20.18
  -2   2  12  316.02   22.84
  -2  -2  12  319.88   20.18
   2   2 -12  330.22   19.17
   2   2 -12  301.96   21.98
   0   6   0  766.20   47.18
   0   6   0  661.55   77.10
   8   0  -3   85.28    8.33
   8   0  -3   82.42    7.28
   8   0  -4  262.11   19.73
  -7   0   9  702.61   42.76
   7   0  -9  755.31   44.12
  -4   3  -7  144.91   22.39
   4   3   7  205.89   19.37
  -4   3  -7  185.36   12.55
   4   3   7  182.30   13.05
   1  -3 -11  200.82   12.05
  -1   3  11  209.51   19.17
  -1   3  11  212.07   14.20
   1   3 -11  186.97   16.36
   1   3 -11  219.14   16.76
  -1  -3  11  218.04   15.16
   0  -6  -1   87.24    6.93
   0   6   1   88.44    7.68
   0   6  -1   78.60   20.38
   0   6  -1   89.95    7.43
   0   6   1   77.20   16.61
   2  -5  -7   39.95    4.62
  -2   5   7   37.65    8.88
  -2   5   7   30.82    5.27
   2   5  -7   31.37   15.06
  -2  -5   7   35.44    5.87
  -7   0  -3  636.10   71.48
   7   0   3  739.25   54.21
  -6   3   8   15.66    3.56
   6  -3  -8   12.30    3.06
  -6   3   8   12.45    4.62
   6   3  -8   15.21    3.66
   6   3  -8   16.92   12.20
   6   4  -3  270.54   31.12
   6  -4  -3  259.65   17.97
  -6   4   3  239.77   16.97
  -6   4   3  262.86   19.93
  -6   4   2   93.51    8.63
  -6   4   2   90.90   10.24
   6  -4  -2   98.58    9.09
   5   4   3  336.90   20.13
   5   4   3  307.49   21.83
  -5   4  -3  326.11   19.68
   5  -4   3  335.14   25.35
  -3   2  12  284.45   18.82
  -3  -2  12  287.91   22.29
   3   2 -12  295.89   20.38
   3   2 -12  287.91   20.28
  -4   0  -9  345.08   36.54
   4   0   9  361.44   21.98
   4   0   9  372.44   21.88
  -3   1 -10  251.62   28.76
  -3  -1 -10  274.06   34.18
   3   1  10  290.87   23.64
   3  -1  10  312.05   19.17
   3   1  10  286.55   17.22
  -3   1 -10  300.21   17.82
   1   2 -12   37.90   11.49
  -1   2  12   41.16    5.77
  -1   2  12   43.32    5.12
  -1  -2  12   50.09    5.62
   1   2 -12   47.13    4.87
   8   0  -2  279.08   18.32
   8   0  -2  350.80   24.85
  -3   3  11  252.47   21.88
   3   3 -11  247.70   16.71
   3   3 -11  230.04   29.92
  -3  -3  11  297.35   18.62
   4  -5  -5   73.94    7.13
   4   5  -5   70.42   32.12
   4   5  -5   71.27    6.07
  -4   5   5   59.08   14.15
  -4   5   5   69.22    7.23
  -1   6   0  163.48   10.39
  -1   6   0  125.73   26.30
   1   6   0  152.89   11.09
   1   6   0  160.67   29.21
  -7   3   3  390.76   24.24
   7  -3  -3  438.79   32.83
  -7   3   3  401.55   22.99
   8   0  -5  396.98   28.11
  -8   0   5  386.89   21.83
   1  -6  -1   99.78   10.69
   1   6  -1   89.90   21.93
  -1   6   1   97.48    7.38
  -1   6   1   82.72   14.96
   1   6  -1   95.32    7.93
   0  -5  -7  522.61   35.49
   0   5   7  378.56   25.85
   0   5  -7  422.43   24.39
   0  -5   7  446.17   36.09
   0   5  -7  349.00   61.04
   6   3   3   80.61   12.05
  -6   3  -3   72.13    5.87
   6  -3   3   61.04    6.78
  -6   3  -3   57.62   16.92
   3   5   4  190.79   13.85
  -3   5  -4  192.99   15.71
  -6   4   4  315.42   19.53
   6   4  -4  368.27   37.85
   6  -4  -4  325.40   21.73
  -6   4   4  285.00   20.63
   5   2 -11  467.30   41.66
  -5   2  11  481.56   29.31
  -5   2  11  467.25   27.46
   5   2 -11  498.22   29.01
   7   3  -4  259.25   15.11
   7   3  -4  261.26   22.54
  -7   3   4  260.35   15.31
  -7   3   4  277.17   17.67
   7  -3  -4  275.66   18.47
  -2  -1 -11   75.74   11.54
   2  -1  11   79.21    7.28
   2   1  11   94.66    8.03
  -2   1 -11   97.78    7.08
  -2  -1 -11   78.95    6.32
  -2   1 -11   87.44   13.65
  -7   3   2  127.29    8.78
  -7   3   2  127.99    8.33
   7  -3  -2  105.56    9.94
   6  -4  -1    4.97    2.61
  -6   4   1    7.53    2.56
  -6   4   1    7.03    3.46
   0   6   2   48.19   12.60
   0   6  -2   46.58    5.02
   0  -6  -2   42.66    4.97
   0   6  -2   42.56   22.54
   0   6   2   43.47    5.22
   2  -4   8  183.26   12.45
   2   4   8  163.53   13.45
  -2   4  -8  176.13   15.71
  -2   4  -8  129.60   15.76
  -2  -4  -8  184.31   15.66
  -1   6  -1   29.81    3.76
   1   6   1   35.79   14.00
   1   6   1   28.36    4.32
  -1   6  -1   25.05    9.29
   8  -1  -3  463.69   30.87
   8  -1  -3  447.88   27.71
   8   1  -3  466.70   27.96
   8  -1  -4  322.84   26.60
  -8   1   4  276.37   15.76
   8   1  -4  285.75   17.22
   8  -1  -4  302.87   18.42
   1   6  -2  190.58   47.83
   1  -6  -2  219.85   18.07
   1   6  -2  208.60   13.60
  -1   6   2  181.20   23.09
  -1   6   2  228.98   17.87
  -7   1   9   76.60    6.42
   7  -1  -9   72.43    7.98
   7   1  -9   85.53    6.32
  -6   0  11   -0.40    1.86
   6   0 -11    1.96    1.15
   5   0 -12   29.76    3.86
  -5   0  12   29.71    3.31
  -5   0  12   30.67    3.97
   7  -1   3   22.89    4.72
   7   1   3   29.41    5.27
  -7  -1  -3   18.37   12.20
  -7   1  -3   18.82   13.00
  -4   5  -2  209.86   20.83
   4   5   2  289.01   21.78
   4  -5   2  275.51   16.81
  -4   5  -2  296.39   17.92
   6   2 -10   48.19    4.57
   6   2 -10   46.83    7.83
  -6   2  10   45.32    4.97
  -6   2  10   49.29    7.48
  -2   0  13   90.25    7.33
   2   0 -13   82.22   12.00
   2   0 -13   92.16    7.03
   1   0  12  308.79   24.39
  -1   0 -12  309.24   21.43
  -1   0 -12  286.60   24.85
   4   1   9  147.72   10.44
  -4   1  -9  131.01   20.68
   4   1   9  158.21   14.00
   4  -1   9  126.24    9.09
  -4  -1  -9  130.05   18.42
  -4   1  -9  154.35    9.74
   8   0  -1  353.16   29.81
   8   0  -1  335.84   21.48
   3   4   7  130.40   11.54
  -3   4  -7  129.35   12.95
   3   4   7  130.25   10.34
   7   2  -8  117.50    7.78
  -7   2   8  112.68   11.90
   7   2  -8  111.78   13.30
   7  -2  -8  117.35    7.58
   7   3  -5   95.37   11.90
   7  -3  -5   76.80    8.03
  -7   3   5   90.95    6.73
  -7   3   5  100.49   10.89
   7   3  -5   83.22    6.12
   8   1  -2   21.03    4.32
   8  -1  -2   19.93    4.37
   8  -1  -2   16.31    3.61
   8   1  -2   18.07    3.46
   7  -3  -1   11.34    3.26
  -7   3   1    9.19    2.21
  -7   3   1    7.23    9.14
  -8   0   6 1253.43   80.51
   8   0  -6 1280.24   83.22
   7  -2   2   50.09    6.78
  -7   2  -2   46.23   16.97
   7   2   2   59.18    6.88
  -8   1   5  701.76   42.31
  -8  -1   5  725.65   42.66
   8  -1  -5  853.74   55.51
   8   1  -5  758.73   49.74
   8  -1  -5  823.12   57.62
   4  -4  -9  217.74   14.10
  -4   4   9  197.71   18.42
  -4  -4   9  214.23   15.56
  -4   4   9  215.78   15.41
   4   4  -9  224.82   31.77
  -6   4   5   34.73    5.77
  -6   4   5   39.85    4.77
   6  -4  -5   43.97    8.08
   6   4  -5   45.58   12.85
  -5   3  10  136.12    9.79
   5   3 -10  140.69   17.27
   5   3 -10  146.11    9.34
  -5   3  10  141.50   10.39
   3   0 -13  339.96   21.23
   3   0 -13  343.42   19.83
  -3   0  13  326.66   22.24
  -1   4  -9  206.65   12.60
  -1  -4  -9  177.38   12.85
   1  -4   9  191.19   13.95
   1   4   9  180.70   14.00
  -1   4  -9  173.52   16.61
  -3   5   7  108.27   11.24
  -3  -5   7  130.10   15.06
  -3   5   7  114.69   10.24
   3  -5  -7  146.31    9.99
   3   5  -7  104.60   38.20
  -6   4   0  332.43   19.78
   6  -4   0  343.57   22.19
   6   0   6   88.79    8.73
  -6   0  -6   67.56   17.97
   0   3  11  579.18   36.44
   0  -3  11  575.02   41.81
   0   3 -11  507.66   38.45
   0  -3 -11  587.01   35.34
   0   3 -11  609.00   35.84
   0   3  11  585.91   41.31
  -1   6  -2   54.51   14.81
   1   6   2   56.37    8.78
   1   6   2   74.39   19.68
   1  -6   2   43.52    6.42
  -1   6  -2   55.61    4.57
  -1  -6  -2   42.21    4.77
  -6   2  -5  683.79   73.28
   6   2   5  785.78   51.60
   6  -2   5  836.42   52.70
  -5   2  -7  361.19   20.88
  -5   2  -7  317.42   37.80
   5   2   7  337.35   20.78
   5   2   7  363.25   23.39
   5  -2   7  349.65   20.28
   1   6  -3  137.48    9.84
  -1   6   3  127.19   19.07
   1   6  -3  117.30   25.40
  -1   6   3  144.36    9.94
   1  -6  -3  144.01   10.79
   0   6  -3   91.70   20.53
   0   6   3  120.62   18.77
   0   6   3  107.26   11.95
   0  -6  -3   91.85   10.79
   0  -6   3   92.00    9.99
  -6   1  11  199.22   12.70
   6   1 -11  215.13   12.90
   6  -1 -11  236.56   12.70
  -6   1  11  208.91   16.11
   2   4 -10  143.96   21.88
  -2   4  10  147.42   15.46
   2  -4 -10  153.49    9.79
   2   4 -10  136.12   10.19
  -2  -4  10  154.65   16.87
   4   2 -12  102.04    8.08
  -4  -2  12  103.35    7.33
  -4   2  12   98.78    8.18
   4   2 -12  100.04   14.56
   5  -1 -12  199.87   14.25
   5   1 -12  233.50   13.95
  -5   1  12  238.17   14.51
  -5   1  12  219.60   12.65
  -5  -1  12  213.47   12.70
  -5   4   8  205.04   18.62
  -5  -4   8  229.18   19.88
  -5   4   8  198.11   15.16
   5  -4  -8  237.47   15.11
   5   4  -8  216.38   29.01
   2   6  -1   16.41   12.60
   2  -6  -1   22.89    3.66
   2   6  -1   29.16    6.02
  -2   6   1   11.75    6.68
  -2   6   1   18.97    3.26
  -1   0  13  256.84   16.26
   1   0 -13  257.24   15.86
   1   0 -13  250.47   19.07
   4   5  -6   19.73   14.91
   4  -5  -6   27.76    4.07
  -4   5   6   20.18    6.63
  -4  -5   6   28.76    7.08
  -4   5   6   18.12    8.83
   0   2 -12  355.52   28.01
   0  -2  12  323.75   20.88
   0   2  12  359.94   22.69
   0   2  12  361.39   22.24
   0   2 -12  345.13   20.58
  -1   4  10  695.73   45.37
   1   4 -10  686.60   51.45
   1  -4 -10  811.08   48.14
   1   4 -10  769.87   46.03
  -1  -4  10  797.27   52.20
  -1   4  10  776.85   47.99
   2  -6   0   41.76    4.52
   2   6   0   46.48    5.27
  -2   6   0   36.69    9.64
  -2   6   0   43.82    4.62
   2   6   0   52.55   27.36
  -2   1  13  299.76   21.18
  -2  -1  13  281.74   17.82
   2  -1 -13  250.72   15.81
   2   1 -13  282.14   19.83
   2   1 -13  296.59   17.32
  -1   1 -12   13.80    2.76
  -1  -1 -12   13.30    4.37
  -1   1 -12   10.84    5.37
   1   1  12   12.85    5.22
   1  -1  12   14.00    3.16
  -1  -1 -12   13.75    2.71
   8   1  -1  466.95   29.26
   8  -1  -1  481.46   32.88
   8   1  -1  598.61   39.30
   8  -1  -1  469.81   30.77
  -2   5  -6   28.41    3.81
   2  -5   6   25.50    4.47
   2   5   6   25.10    4.92
  -2  -5  -6   28.86    7.28
   4   3 -11  575.72   44.77
  -4   3  11  559.26   34.93
  -4  -3  11  577.58   39.55
  -4   3  11  496.51   29.66
   4   3 -11  554.74   32.53
   2   6  -2  196.01   33.58
   2  -6  -2  196.56   13.40
   2   6  -2  204.74   16.81
  -2   6   2  168.35   20.53
  -2   6   2  193.60   12.35
  -8   1   6  230.74   14.10
  -8  -1   6  233.60   13.75
   8  -1  -6  264.82   15.41
   8   1  -6  249.96   14.86
   5   0   8    8.98    2.61
  -5   0  -8    7.48    6.68
   7   3  -6  410.33   22.79
  -7   3   6  419.47   24.39
   7  -3  -6  429.46   27.00
   7   3  -6  453.70   35.09
  -7   3   6  402.15   25.75
  -1   5  -7   80.41    6.27
  -1  -5  -7   77.85   11.75
   1   5   7   62.39   10.99
   1  -5   7   63.19    7.53
  -7   3   0    2.16    2.26
  -7   3   0    3.31    8.93
   7  -3   0    3.41    2.06
   3   1 -13   83.92    6.58
   3  -1 -13   83.37    8.68
   3   1 -13   81.06    7.83
  -3   1  13   87.64    7.68
  -3  -1  13   95.52    9.94
  -6   1  -6   75.09   18.17
  -6  -1  -6   71.83   25.45
   6   1   6   90.00    7.93
   6  -1   6   77.15    7.03
   8   0   0  112.18    9.79
   8   0   0  112.58   13.30
  -5   3  -6   97.02    7.53
  -5   3  -6   85.58   26.40
   5   3   6   90.20   11.85
   5  -3   6   84.53    6.98
   5   3   6  104.70    8.18
  -6   4   6   25.05    3.97
  -6   4   6   29.26    5.02
   6  -4  -6   26.35    4.32
   6   4  -6   31.12   16.61
  -8   0   7   46.28    4.52
   8   0  -7   51.85    7.03
  -2   6  -1  260.65   15.51
   2   6   1  303.17   42.97
   2   6   1  250.62   16.51
  -2   6  -1  235.66   37.54
  -5   5   2    8.98    3.66
   5  -5  -2    7.73    3.01
   5   5  -2    7.03    8.43
   5   5  -2   11.39    2.31
  -5   5   2   10.84    4.17
  -6   3   9  266.23   22.14
  -6   3   9  269.04   16.87
   6   3  -9  305.48   28.36
   6   3  -9  305.58   16.81
   6  -3  -9  267.53   16.81
   5   4   4   65.70    7.23
   5   4   4   64.45    5.92
   5  -4   4   65.05    5.77
  -5   4  -4   64.25    5.72
   3  -4 -10  128.95   11.09
   3   4 -10  101.39   16.61
   3   4 -10   88.89    6.98
  -3   4  10   96.12    8.93
  -3  -4  10  119.76    9.64
   1   5  -8  210.81   32.37
   1  -5  -8  243.79   14.86
  -1   5   8  216.38   14.96
  -1  -5   8  233.35   17.32
  -1   5   8  260.30   19.12
  -7   0  10  420.82   24.59
   7   0 -10  460.02   25.40
   5  -5  -3   39.55    4.82
  -5   5   3   30.27    4.27
   5   5  -3   33.63    3.76
  -5   5   3   26.25    5.87
   5   5  -3   36.94   14.15
   4   4   6   93.26    8.63
   4   4   6   94.06    8.58
  -4   4  -6   86.08    7.23
   1   1 -13  422.58   30.12
  -1   1  13  462.88   27.26
   1  -1 -13  373.34   28.46
   1   1 -13  432.52   24.85
   1  -1 -13  433.57   25.30
  -1  -1  13  447.12   32.12
   4   5   3   22.29    3.76
  -4   5  -3   21.98    3.61
  -2   6   3   51.85   11.34
   2   6  -3   60.68   28.56
  -2   6   3   54.11    5.52
   2  -6  -3   71.58    6.63
   2   6  -3   64.65    8.48
  -6   4  -1  343.93   20.68
   6  -4   1  381.07   23.89
   7   0   4  290.62   23.69
  -7   0  -4  255.99   36.29
   3  -3   9   85.23    9.84
   3   3   9  110.33    8.58
  -3   3  -9   88.24   13.90
   3   3   9  112.48   12.70
  -3   3  -9  107.41    7.88
   1   6   3  519.30   57.62
   1  -6   3  489.69   37.04
   1   6   3  463.09   29.76
  -1   6  -3  425.64   50.19
  -1   6  -3  470.16   30.32
  -1  -6  -3  513.13   34.83
  -4   0  13  305.83   22.69
   4   0 -13  279.03   16.87
  -5   5   1  151.74   14.20
  -5   5   1  138.58   13.15
   5   5  -1  154.60    9.89
   5  -5  -1  172.72   15.86
  -2   5   8   17.72    4.32
  -2  -5   8   31.87    4.92
   2  -5  -8   28.76    3.76
   2   5  -8   22.84   20.53
  -2   3 -10   15.31    6.07
  -2   3 -10   16.11    3.06
   2   3  10   17.57    3.01
   2   3  10   13.55    3.51
   2  -3  10   16.61    3.26
   3   2  10  428.85   31.27
   3   2  10  415.45   24.34
  -3   2 -10  378.01   48.39
  -3   2 -10  443.11   25.40
   3  -2  10  359.69   22.54
   3   5   5   39.00    8.28
  -3  -5  -5   34.63    5.92
  -3   5  -5   40.05    4.57
   1   6  -4    4.62    7.23
   1  -6  -4    6.17    2.31
  -1  -6   4    0.80    2.81
  -1   6   4    6.78    2.06
  -1   6   4    6.88    4.72
  -6   3  -4  204.84   12.75
   6   3   4  209.06   15.21
   6  -3   4  237.87   19.68
  -6   3  -4  173.77   27.36
  -5   1  -8  332.18   37.49
   5   1   8  399.69   27.91
   5  -1   8  372.99   21.73
  -5  -1  -8  312.96   33.23
   0   6   4  147.47   28.41
   0  -6   4  109.87   10.49
   0   6   4  143.05   10.09
   0   6  -4  114.99   22.44
   0  -6  -4  122.12    9.34
   2   2  11  315.32   18.22
   2  -2  11  354.97   21.53
   2   2  11  309.24   20.08
  -2   2 -11  288.01   27.71
  -2   2 -11  337.55   19.88
   0   4 -10    7.18    1.96
   0   4 -10    8.08    2.81
   0   4  10   11.85    2.46
   0  -4  10    2.31    2.66
   0  -4 -10    2.51    1.91
   8  -1   0  473.38   31.57
   8   1   0  505.35   34.73
   8  -1   0  470.11   30.17
   8   1   0  387.49   31.17
   5   5  -4  245.09   13.90
   5  -5  -4  253.23   20.43
  -5   5   4  190.69   17.27
  -5   5   4  254.13   16.81
   5   5  -4  248.21   35.14
  -8   1   7   42.36    6.47
  -8  -1   7   42.06    4.22
   8  -1  -7   47.28    6.32
   8   1  -7   46.58    4.42
   8  -2  -3   64.00   10.34
   8   2  -3   78.05    6.37
   8  -2  -3   73.08    6.98
   8   2  -4   86.78    6.53
   8  -2  -4   76.95    6.63
   8  -2  -4   75.04    7.38
  -8   2   4   71.02    5.57
  -7   2   9  479.90   29.97
   7   2  -9  457.51   40.71
   7   2  -9  458.37   29.11
  -7   2   9  440.15   26.50
  -5   5   0  340.46   23.64
   5  -5   0  294.03   23.64
   5   5   0  342.17   19.37
  -5   5   0  287.96   22.89
  -2   6  -2  268.03   15.46
  -2   6  -2  205.54   34.98
   2   6   2  261.61   17.42
   2   6   2  269.94   36.89
   7  -2   3  318.68   21.08
  -7   2  -3  235.06   50.95
  -7  -2  -3  248.96   32.17
   7   2   3  283.29   19.22
   7   1 -10   54.86    4.72
  -7   1  10   50.80    4.87
  -7  -1  10   44.77    4.82
   7  -1 -10   46.18    6.07
   0   5   8  235.46   16.16
   0   5  -8  204.34   29.41
   0   5  -8  242.28   14.00
   0  -5   8  277.62   18.32
   0   0  13  116.75    8.83
   0   0 -13  116.00   11.24
   0   0 -13  125.08    8.53
   7  -1   4  168.00   12.20
  -7  -1  -4  136.02   36.84
   7   1   4  161.32   12.45
  -7   1  -4  139.64   27.05
  -4   1  13  195.35   13.00
   4   1 -13  201.13   17.07
  -4  -1  13  216.69   13.25
   4  -1 -13  193.85   10.99
   7  -3  -7  379.41   23.34
  -7   3   7  344.38   22.34
  -7   3   7  367.12   24.85
   7   3  -7  400.19   31.82
   7   3  -7  379.01   23.79
   7  -3   1  128.45   10.64
   7   3   1  141.34   10.74
  -7   3  -1  111.78   36.34
  -7   3  -1  133.06    8.33
   4   2   9  261.06   16.01
  -4   2  -9  272.90   15.96
   4   2   9  256.04   16.11
  -4   2  -9  230.09   27.66
   8  -2  -2  516.19   31.97
   8   2  -2  468.81   28.06
   8  -2  -2  444.16   29.16
  -4   3  -8   42.16    6.78
   4   3   8   43.52    5.32
   4   3   8   51.50    6.12
  -4   3  -8   33.08   15.26
   2  -6  -4   37.14    4.72
  -2   6   4   29.51    8.33
  -2   6   4   26.00    3.97
   2   6  -4   26.70   13.90
   8   2  -5  352.41   19.37
   8  -2  -5  305.98   22.14
   8  -2  -5  311.00   19.93
  -8   2   5  328.67   22.29
  -4  -5   7  503.59   32.48
   4  -5  -7  552.88   32.83
  -4   5   7  472.92   34.43
   4   5  -7  494.00   56.27
  -4   5   7  519.50   32.83
   1  -3  11   40.21    4.82
  -1   3 -11   37.44    7.03
   1   3  11   36.39    4.82
  -1  -3 -11   34.48    4.22
  -1   3 -11   40.91    6.63
   8   0   1   86.68    8.38
   8   0   1   78.30   10.94
  -3  -5   8  145.81   11.95
  -3   5   8  137.73   11.14
  -3   5   8  135.92   11.75
   3  -5  -8  162.13   10.64
   3   5  -8  140.04   41.76
  -2   3  12   86.13    7.33
   2   3 -12   79.86    7.53
   2   3 -12   78.00    5.82
  -2  -3  12   68.41    9.79
  -6   4   7   97.07    9.44
  -6   4   7  110.02    8.13
   6   4  -7  121.92   17.32
   6  -4  -7  102.50    8.38
   8   0  -8   89.19    6.42
  -8   0   8   84.83    6.32
   5   5  -5  272.85   50.09
   5  -5  -5  233.25   15.46
  -5   5   5  197.36   17.77
  -5  -5   5  233.65   16.01
  -5   5   5  268.64   16.87
  -3   6   1   77.00    6.53
   3   6  -1   84.17   22.29
   3  -6  -1   80.36    9.34
  -3   6   1   57.37   11.14
   3   0  11   16.31    4.72
  -3   0 -11   12.35    6.07
  -3   0 -11   17.02    2.46
   6   2 -11   14.05    4.22
  -6   2  11   15.16    4.32
  -6   2  11   14.41    2.71
   6   2 -11   13.65    2.46
   3   6  -2   35.14   15.06
  -3   6   2   23.89   11.29
   3  -6  -2   33.38    4.27
  -3   6   2   30.37    4.07
   5   2 -12  221.20   16.71
  -5   2  12  230.04   14.00
  -5   2  12  223.21   12.85
   5   2 -12  235.41   13.85
  -1  -6  -4  329.27   20.18
  -1   6  -4  332.33   21.63
   1  -6   4  316.82   26.40
   1   6   4  296.59   19.78
  -1   6  -4  279.48   36.74
   5   4  -9  146.26   30.87
  -5   4   9  116.90   12.85
  -5  -4   9  141.60    9.94
  -5   4   9  122.67    9.84
   5  -4  -9  145.81    9.74
   6  -4   2   72.08    6.63
   6   4   2   66.46    9.84
  -6   4  -2   68.97    5.72
   0   1  13   28.16    3.92
   0   1 -13   22.84    5.62
   0  -1 -13   28.11    5.97
   0  -1 -13   28.76    3.46
   0   1 -13   25.15    5.42
   0  -1  13   28.81    4.12
  -4   4  10  468.36   32.73
  -4  -4  10  520.81   32.02
  -4   4  10  510.07   32.27
   4   4 -10  560.26   62.79
   4   4 -10  500.63   28.36
   4  -4 -10  514.03   33.93
   2   2 -13  121.12    7.73
   2   2 -13  121.07   13.85
  -2   2  13  124.38   10.29
  -2   2  13  132.51   12.60
  -2  -2  13  113.49    8.43
  -3   3  12  188.98   12.80
   3   3 -12  177.43   14.91
  -3  -3  12  185.57   14.91
   6   0 -12  761.74   43.52
  -6   0  12  694.83   43.87
  -1   2 -12  198.31   11.95
   1  -2  12  204.79   13.55
   1   2  12  187.22   12.60
   1   2  12  168.30   14.36
  -1   2 -12  170.91   22.59
   5   5   1  324.15   21.93
   5  -5   1  287.56   17.92
  -5   5  -1  248.96   20.33
  -5   5  -1  306.38   18.02
  -3   6   0  134.02    9.19
  -3   6   0  101.59   15.16
   3  -6   0  131.76    9.54
   3   6   0  142.55    9.94
   3   6   0  143.45   26.95
   2  -4   9   25.75    3.71
   2   4   9   27.51    4.67
  -2   4  -9   22.79    5.62
  -2   4  -9   30.87    3.61
  -2  -4  -9   10.59    5.97
   8  -2  -1  661.65   49.44
   8  -2  -1  666.17   42.46
   8   2  -1  634.30   39.45
  -1  -3  12   88.94    7.28
  -1   3  12   81.31    6.32
   1   3 -12   86.38    6.22
   1   3 -12   70.52    7.58
  -1   3  12   79.51    7.03
  -1   6   5   79.21    6.42
  -1  -6   5   90.50    8.88
  -1   6   5   69.47   12.30
   1  -6  -5   98.63    7.83
   1   6  -5   67.31   19.78
   8   2  -6  222.11   12.70
  -8   2   6  215.23   13.30
  -8  -2   6  238.32   13.35
   8  -2  -6  200.82   13.40
   8  -2  -6  233.65   13.70
   3   4   8  244.19   15.46
   3   4   8  251.62   17.42
  -3   4  -8  199.12   20.33
  -3   4  -8  235.81   14.41
  -2   0 -12   26.50    3.11
  -2   0 -12   25.05    5.97
   2   0  12   25.35    3.97
   3   6  -3  153.59   29.71
   3  -6  -3  175.63   11.49
   3   6  -3  159.97   13.60
  -3   6   3  118.06   15.91
  -3   6   3  140.84   13.50
   5   3 -11    4.02    3.21
   5   3 -11    3.97    1.56
  -5   3  11    4.12    1.66
  -5   3  11    5.47    1.96
   8   1   1  303.62   19.58
   8  -1   1  241.13   17.67
   8  -1   1  255.99   18.22
   8   1   1  294.33   18.87
  -3  -2  13  324.05   18.97
   3   2 -13  357.18   22.89
   3   2 -13  356.12   21.98
  -3   2  13  364.25   21.93
  -2   6  -3    7.98   10.59
  -2  -6  -3   11.85    2.51
  -2   6  -3    8.33    2.26
   2   6   3    8.43    3.06
  -4   0 -10   40.26    9.49
   4   0  10   44.47    4.42
  -4  -5  -4    3.66    3.11
  -4   5  -4   12.05    2.51
   4   5   4   10.59    2.76
   6  -2   6  383.68   22.14
   6   2   6  377.91   23.94
  -6   2  -6  317.12   38.20
   0   6   5    9.49    5.37
   0  -6   5   26.60    4.17
   0   6   5   12.00    8.58
   0  -6  -5   22.03    3.51
   0   6  -5   11.80   10.14
   8   1  -8   94.41    6.73
  -8   1   8   83.62    9.19
   8  -1  -8  106.61    6.93
  -8  -1   8  106.56    7.03
  -2   5  -7  302.06   17.62
   2   5   7  263.72   19.02
  -2  -5  -7  319.68   21.43
   2  -5   7  273.96   17.47
   3   1  11  175.98   11.44
  -3   1 -11  158.41   18.12
  -3  -1 -11  150.28   15.51
   3  -1  11  157.21   10.44
  -3   1 -11  184.86   10.69
   5   0 -13  115.70    7.28
  -5   0  13  103.15    8.48
  -5   0  13  116.75   10.39
   6   0   7   87.49    7.18
  -6   0  -7   76.65   24.19
   1   2 -13   54.71   10.49
  -1  -2  13   45.53    5.17
  -1   2  13   52.10    4.77
  -1   2  13   52.85    5.27
   1   2 -13   53.76    4.82
  -5   4  -5   85.73    6.73
   5   4   5   84.58    8.13
   5   4   5   85.78    6.93
   3   6   1  115.85    8.78
  -3   6  -1  117.00    8.28
  -3   6  -1  108.77   22.44
  -2  -6   5   81.01    8.23
  -2   6   5   74.49   11.70
  -2   6   5   64.30    6.27
   2  -6  -5   97.63   10.49
   2   6  -5   70.77   20.08
   6   3 -10  645.24   36.04
  -6   3  10  589.52   35.24
   6   3 -10  630.58   46.48
  -6   3  10  582.50   35.39
  -6  -1  12   22.24    2.96
  -6   1  12   29.81    4.97
   6  -1 -12   22.69    2.61
   6   1 -12   32.17    3.36
  -6   1  12   33.63    4.77
   1  -5   8   26.90    7.28
  -1  -5  -8   29.36    4.37
  -1   5  -8   37.44    3.86
   1   5   8   35.04    7.38
   7   3  -8  168.75   22.49
   7  -3  -8  158.26   10.14
  -7   3   8  140.84   10.39
  -7   3   8  150.08    9.34
   7   3  -8  146.62    8.58
   1  -4  10  159.36   14.61
  -1   4 -10  139.54   12.65
  -1   4 -10  165.84   10.14
  -1  -4 -10  167.14   11.85
   1   4  10  160.37   11.75
  -5   5   6   13.90    3.41
  -5  -5   6   18.17    5.12
   5  -5  -6   16.16    3.31
   5   5  -6   14.51    9.59
  -5   5   6   11.19    7.08
  -7   3  -2  212.92   32.32
   7   3   2  273.60   18.17
   7  -3   2  266.13   17.92
   5   2   8   52.00    5.32
  -5   2  -8   40.96   11.54
  -5   2  -8   52.15    4.42
   5   2   8   44.82    4.37
  -2  -1 -12  166.64   11.90
   2  -1  12  171.51   14.71
  -2   1 -12  140.24   21.18
   2   1  12  153.39   10.64
  -2  -1 -12  163.18   13.55
  -2   1 -12  166.69   12.95
   3   5   6   90.70   12.25
  -3   5  -6   89.60    6.93
  -3  -5  -6   81.61    8.48
   2  -4 -11  488.63   30.17
  -2   4  11  446.42   27.20
   2   4 -11  410.08   24.19
  -2  -4  11  484.57   29.36
   3   6  -4  162.78   43.67
   3  -6  -4  169.60   14.46
  -3   6   4  135.92   16.46
  -3   6   4  156.50   10.74
   7   0 -11   66.96    4.92
  -7   0  11   61.39    7.08
  -4  -1 -10  411.74   33.58
  -4   1 -10  424.79   38.40
   4   1  10  511.57   32.17
   4  -1  10  434.83   24.95
   4   1  10  489.99   26.95
  -4   1 -10  490.59   26.70
   8   2   0   13.00    5.12
   8   2   0   20.58    3.41
  -8   2   0   11.24   10.29
   8  -2   0   15.46    3.86
  -7   0  -5  110.53   20.38
   7   0   5  129.10   13.40
   6   3   5    4.77    2.56
  -6   3  -5   -0.85    3.97
  -6   3  -5    1.15    1.25
   6  -3   5    2.11    1.46
  -2   5   9  590.83   37.24
   2   5  -9  604.68   59.93
  -2  -5   9  621.85   45.63
   2  -5  -9  697.84   40.05
  -8   2   7  204.69   13.00
  -8  -2   7  251.87   13.95
   8   2  -7  208.55   12.30
   8  -2  -7  253.43   16.87
  -1   5   9  125.23    8.63
   1  -5  -9  156.45    9.49
   1   5  -9  102.50   19.37
  -1  -5   9  150.58   11.49
  -5   3  -7   29.51    9.44
   5   3   7   35.89    6.88
   5   3   7   34.03    6.17
  -5   3  -7   36.44    5.87
  -8   0  -2  146.36   26.95
   8   0   2  163.98   11.54
   5   1 -13  629.13   35.09
   5  -1 -13  536.62   29.21
  -5   1  13  529.19   28.76
  -5   1  13  590.63   37.59
  -4   4  -7  163.63   10.74
  -4   4  -7  126.69   15.91
   4   4   7  184.21   13.05
   4   4   7  163.18   11.49
   5   5   2   22.14    3.21
   5  -5   2   21.33    3.26
  -5   5  -2   17.57    3.16
  -6  -1  -7  196.06   24.19
   6   1   7  231.49   14.41
  -6   1  -7  195.70   26.60
   6  -1   7  227.63   14.00
   4   3 -12  474.73   26.60
  -4  -3  12  466.05   26.55
  -4   3  12  481.21   28.51
   4   3 -12  451.74   30.42
  -1   4  11   25.20    3.31
  -1   4  11   22.24    3.46
   1   4 -11   24.85    3.71
   1  -4 -11   23.24    2.96
   1   4 -11   23.64    2.86
  -1  -4  11   22.64    6.07
  -7   2  10  226.22   13.80
  -7   2  10  241.13   16.41
   7   2 -10  243.94   18.67
   7   2 -10  240.13   13.30
  -6   4   8  425.34   27.86
   6  -4  -8  449.58   30.97
   6   4  -8  521.31   43.57
  -6   4   8  446.42   26.25
   7   2   4  493.60   34.78
   7  -2   4  452.34   32.98
  -7   2  -4  404.16   45.53
  -4   2  13  129.80   12.20
   4   2 -13  127.34    8.43
   0   3 -12  702.66   39.75
   0  -3  12  679.37   40.66
   0   3  12  673.70   39.50
   0   3  12  647.40   38.00
   0   3 -12  611.81   41.26
   0  -3 -12  593.64   32.88
  -4   5   8  233.15   15.81
  -4  -5   8  257.69   16.66
   4  -5  -8  274.31   15.86
   4   5  -8  235.46   31.42
  -4   5   8  219.40   16.56
  -8   0   9    4.47    1.51
   8   0  -9    3.11    1.51
  -2   0  14    1.76    2.51
   2   0 -14    3.06    1.61
   2   0 -14    6.63    1.76
   3   4 -11   38.30   11.80
   3   4 -11   33.93    5.22
   3  -4 -11   37.75    5.42
  -3  -4  11   36.24    4.67
  -3   4  11   41.91    7.13
   1  -6   5   24.59    4.37
   1   6   5   24.59    4.12
  -1   6  -5   23.79   10.34
  -1  -6  -5   23.74    3.71
  -1   6  -5   26.60    3.16
  -7   4   3   22.79    3.16
   7  -4  -3   24.59    4.17
  -7   4   3   19.37    5.97
   3   0 -14   34.43    3.86
  -3   0  14   36.49    4.42
  -3   0  14   35.39    3.41
  -1   0 -13  572.06   31.77
   1   0  13  545.40   32.37
  -1   0 -13  467.55   32.63
   3   6   2   39.30    6.78
  -3   6  -2   27.00   15.41
  -3   6  -2   31.02    3.81
  -6   4  -3   23.44    4.82
   6   4   3   26.40    4.17
   6  -4   3   22.24    5.42
   5   0   9   38.15    4.07
  -5   0  -9   31.37    9.24
  -7   1  11  391.36   25.65
  -7  -1  11  392.86   22.14
   7  -1 -11  407.12   23.89
   7   1 -11  422.08   22.84
  -7   4   4  195.35   11.54
  -7   4   4  191.89   13.60
   7  -4  -4  187.72   13.25
   7   4  -4  199.47   16.26
   7  -4  -2  334.94   21.28
  -7   4   2  316.27   20.08
  -7   4   2  359.89   19.58
  -2   6  -4   45.48    4.17
  -2   6  -4   33.48   11.90
   2   6   4   42.92    5.52
  -7  -1  -5  139.24   21.03
   7  -1   5  153.64   10.44
  -7   1  -5  127.89   22.34
   7   1   5  145.46   10.74
   1  -6  -6  264.47   16.46
  -1   6   6  245.65   23.49
  -1  -6   6  224.57   21.53
  -1   6   6  267.08   17.82
   1   6  -6  204.09   32.12
   8   1   2  124.08    9.74
   8  -1   2  126.59    9.79
  -8   1  -2  102.75   32.43
  -8  -1  -2  108.32   21.83
   3  -5  -9  123.63   10.84
  -3   5   9  114.79    9.09
  -3   5   9  106.81    9.03
   3   5  -9  106.46   18.62
  -3  -5   9  118.86   13.50
   0   5  -9   37.39    3.66
   0  -5  -9   47.73    6.47
   0   5   9   34.78    4.52
   0  -5   9   47.43    5.27
  -3   6   5   23.34    3.86
  -3  -6   5   31.97    7.03
   3   6  -5   23.69   12.65
   3  -6  -5   25.30    3.81
  -3   6   5   23.39    6.47
   0   2 -13  566.03   32.48
   0   2  13  566.89   33.03
   0   2  13  553.33   32.32
   0   2 -13  547.71   44.77
   0  -2  13  629.33   37.09
  -8   1   9  289.92   16.56
   8   1  -9  324.25   20.28
  -8  -1   9  301.76   20.13
   8  -1  -9  317.57   17.02
  -2  -1  14  522.87   32.83
   2   1 -14  495.01   27.91
  -2   1  14  488.08   27.00
   2   1 -14  514.18   31.52
  -2   1  14  505.05   30.07
   2  -1 -14  477.34   26.05
   3   3  10   25.30    3.97
  -3   3 -10   25.15    3.31
   3   3  10   26.45    3.36
  -3   3 -10   24.80    6.42
  -1   0  14  207.50   15.56
   1   0 -14  223.01   12.75
   1   0 -14  202.23   17.12
  -7   4   5  284.90   16.11
  -7   4   5  272.80   17.87
   7  -4  -5  291.47   18.42
   7   4  -5  310.05   23.19
  -2   6   6  188.63   12.30
  -2  -6   6  233.65   15.71
  -2   6   6  229.43   19.63
   2   6  -6  203.33   31.32
  -7   4   1  124.68    7.73
   7  -4  -1   95.07    8.88
   0   6   6   12.95    4.82
   0  -6   6   19.37    5.87
   0  -6  -6   17.27    3.16
   0   6  -6    8.03   13.95
   3   1 -14   60.13    4.62
   3   1 -14   62.49    7.48
  -3  -1  14   49.64    4.37
  -3   1  14   63.04    5.17
  -1  -1 -13  231.09   12.95
   1  -1  13  236.06   14.56
   1   1  13  247.65   18.22
  -1   1 -13  241.48   19.02
  -1  -1 -13  216.84   14.71
  -1   1 -13  253.53   17.12
   5  -5  -7  151.68   10.39
  -5   5   7  141.65   12.50
  -5  -5   7  152.24   10.74
   5   5  -7  172.87   36.59
  -5   5   7  164.38   11.39
   5   4 -10  157.16   22.99
   5  -4 -10  162.83    9.84
  -5   4  10  152.89   10.39
  -5   4  10  153.54   13.50
   8  -2   1  122.57   10.09
   8   2   1  116.05    9.49
  -8   2  -1   84.07   20.08
  -5   1  -9  311.65   30.32
  -5  -1  -9  263.32   24.85
   5   1   9  358.03   19.58
   5   1   9  312.15   19.48
   4   5   5  127.04   12.55
  -4  -5  -5   85.28    9.09
  -4   5  -5  121.57   10.34
   2  -3  11  141.24    9.34
   2   3  11  124.33   12.50
  -2   3 -11  119.26   12.90
  -2   3 -11  132.36    8.63
   0   4  11  146.36   12.55
   0   4 -11  127.99    9.49
   0  -4 -11  137.03    8.28
   0   4 -11  148.17    8.73
   0  -4  11  130.60   12.80
   4   0 -14  659.79   37.04
  -4   0  14  668.93   38.40
  -8   2   8  173.67   10.99
   8   2  -8  180.80   10.19
   8  -2  -8  176.68   12.55
  -8  -2   8  202.33   11.39
  -4   6   2   18.37    9.54
  -4   6   2   20.93    3.36
   4   6  -2   25.40   12.65
   4  -6  -2   18.67    5.02
   4   6  -2   20.78    3.06
   8  -3  -3  162.68   11.49
  -8   3   4  125.03    8.03
   8  -3  -4  123.98    9.39
   8   3  -4  132.36    8.28
   4  -6  -1   18.47    4.27
   4   6  -1   10.89    2.46
  -4   6   1   10.39    2.66
   4   6  -1    8.38    8.78
  -4   6   1    8.88    4.52
  -3   2 -11   71.73    5.27
  -3   2 -11   59.78    9.99
   3   2  11   70.17    6.07
   3  -2  11   55.41    7.53
   3   2  11   68.41    4.97
   7   3  -9   86.78    5.77
  -7   3   9   78.00    6.47
  -7   3   9   83.92    5.97
   7   3  -9   85.78    9.94
   7  -3   3  373.74   22.94
   7   3   3  358.93   26.55
  -7   3  -3  286.25   35.19
   6   5  -3  111.43   13.30
   6  -5  -3  113.74    8.73
  -6   5   3   93.01    9.29
  -6   5   3  104.70    7.53
  -6   5   2   38.25    4.37
  -6   5   2   32.63    5.67
   6  -5  -2   50.44    5.02
   4   6  -3   11.80    9.14
   4  -6  -3    6.78    2.41
   4   6  -3    8.78    2.16
  -4   6   3    9.29    4.52
  -4   6   3    9.49    2.46
   5  -5   3   84.38    5.77
   5   5   3   83.77    9.14
  -5   5  -3   77.05    6.17
  -6   2  12  206.35   11.85
   6   2 -12  216.48   11.85
  -6   2  12  210.81   12.30
  -3   6  -3   34.33    3.71
  -3   6  -3   25.90    9.99
   3   6   3   36.64    4.47
  -3  -6  -3   24.49    5.17
  -4   3  -9   91.30   12.95
   4   3   9  121.77    8.48
  -4   3  -9  115.95    7.53
   4   3   9  117.25    8.63
  -1   1  14   86.78    8.68
  -1  -1  14   93.16    6.73
   1   1 -14   89.85    6.47
   1  -1 -14   84.27    5.62
   1   1 -14   86.68    7.73
  -1   1  14   88.84    7.13
  -8   3   2    7.33    7.18
   8  -3  -2   17.12    4.92
   4   4 -11  390.25   29.31
   4   4 -11  366.91   21.08
   4  -4 -11  346.74   22.54
  -4  -4  11  371.08   21.58
  -4   4  11  381.82   22.69
  -8   3   5  138.99    9.03
   8  -3  -5  162.63   14.00
   8   3  -5  143.30    8.83
   9   0  -4   61.54    5.72
  -4   6   0  129.45   11.59
   4  -6   0  114.79   11.24
   4   6   0  130.90    8.53
  -4   6   0   89.24   12.45
  -7   4   6  296.09   19.48
  -7   4   6  257.84   17.07
   7  -4  -6  286.55   17.62
   7   4  -6  307.89   23.24
   2   2  12  130.05    9.14
  -2   2 -12  123.07   10.39
  -2   2 -12  118.31   13.00
   2  -2  12  147.67   12.05
  -6   5   4  111.88   10.84
  -6   5   4  101.49   14.46
   6  -5  -4  119.01    9.29
   6   5  -4  125.58   15.41
   7  -4   0  218.84   14.41
  -7   4   0  234.30   12.75
   9   0  -3  339.26   25.00
   9   0  -3  375.95   24.95
   4   2  10   59.03    7.28
  -4   2 -10   61.49    4.77
  -4   2 -10   49.64   14.86
   4   2  10   57.67    7.13
  -6   5   1  261.61   19.17
  -6   5   1  296.14   16.56
   6   5  -1  278.57   14.71
   6  -5  -1  284.15   17.42
   9   0  -5   33.73    4.07
   5   4   6  243.54   15.91
  -5   4  -6  241.68   14.46
   5   4   6  267.73   15.76
  -8   0  -3  582.55   78.75
   8   0   3  789.14   49.74
  -4  -1  14   48.54    4.17
  -4   1  14   57.67    6.98
   4   1 -14   57.47    4.52
   4  -1 -14   46.78    3.26
   2   5   8   71.22    6.88
  -2  -5  -8   86.83   10.39
  -2   5  -8   70.12    7.78
   2  -5   8   69.37    5.42
  -6   4   9  225.62   13.35
  -6   4   9  233.90   18.82
   6  -4  -9  234.96   13.95
   6   4  -9  252.72   22.54
  -5   2  13  152.29    9.49
   5   2 -13  146.57    8.58
  -5  -2  13  151.33    8.08
   6   0 -13   63.14    4.37
  -6   0  13   58.58    4.32
  -6   3  11  304.32   17.17
   6   3 -11  324.25   16.66
  -6   3  11  312.00   17.52
   6   3 -11  324.90   22.84
   6  -2   7   94.77    8.48
   6   2   7   91.85    7.28
  -6   2  -7   67.36   14.10
  -5   3  12   87.69    8.83
  -5   3  12   80.76    5.47
   5   3 -12   86.43    7.38
   5   3 -12   85.93    8.33
  -4  -6   4  160.52   12.15
   4  -6  -4  170.96   11.09
   4   6  -4  209.11   30.72
  -4   6   4  172.72   14.51
  -8   0  10  228.93   12.90
   8   0 -10  242.43   12.90
  -3   6   6    4.32    2.16
   3   6  -6    3.92    7.78
   3  -6  -6    7.58    2.11
  -3   6   6    6.42    3.41
  -3  -6   6    7.18    2.46
   3   4   9  106.86    8.38
  -3  -4  -9  102.60   12.90
  -3   4  -9  102.60    9.54
  -3   4  -9   86.78   14.46
  -2   4 -10  165.74   12.45
  -2   4 -10  141.04   11.59
   2   4  10  167.09   11.24
   2  -4  10  165.49   12.45
   2   3 -13  399.04   23.04
   2   3 -13  390.10   23.19
  -2  -3  13  416.05   23.34
  -2   3  13  418.01   23.89
   1  -6   6   64.60    5.87
   1   6   6   47.63    5.62
  -1   6  -6   45.12   19.73
  -1  -6  -6   63.34    5.47
  -1   6  -6   54.21    4.22
  -2   6  -5   58.22    6.78
  -2   6  -5   35.54   17.82
   2   6   5   54.16    5.77
  -1   3 -12   21.48    4.47
  -1  -3 -12   20.93    2.56
  -1   3 -12   23.14    2.91
   1   3  12   20.63    4.82
   1  -3  12   28.06    4.92
   9   0  -2  318.98   24.09
   9   0  -2  363.90   25.70
  -8   3   1  303.62   48.79
   8  -3  -1  404.11   24.14
   3   5   7  200.32   17.77
  -3   5  -7  200.67   15.36
   8  -3  -6   32.32    5.87
   8   3  -6   29.92    3.06
  -8   3   6   29.06    3.56
  -6   4  -4   99.23    6.78
   6   4   4  108.57    8.18
   6  -4   4  101.79    7.33
   9  -1  -4  241.18   17.47
   9  -1  -4  273.91   20.28
   9   1  -4  245.55   18.32
  -4   5   9   15.76    2.91
  -4   5   9   14.56    3.01
   4   5  -9   18.72    6.53
   4  -5  -9   11.59    2.41
  -4  -5   9    9.69    2.81
  -6   5   5  149.78   12.55
   6  -5  -5  169.00   11.34
   6   5  -5  193.60   19.53
  -6   5   5  167.85   10.39
   9   0  -6   59.73    5.02
  -9   0   6   51.15    3.76
   4  -6   1   18.97    2.51
  -4   6  -1   15.71    4.42
  -4   6  -1   12.00    5.72
   4   6   1   18.32    2.96
  -3  -3  13   55.76    4.67
   3   3 -13   55.21    4.67
  -3   3  13   58.73    5.22
   0   0  14  197.21   11.80
   0   0 -14  178.94   11.90
   0   0 -14  202.13   11.29
   1  -5   9  212.87   13.00
   1   5   9  219.20   13.75
  -1   5  -9  219.70   11.95
   9  -1  -3   18.22    3.41
   9  -1  -3   19.68    4.92
   9   1  -3   19.53    4.77
  -7   2  11  326.66   19.78
  -7   2  11  326.46   18.47
  -7  -2  11  359.54   19.37
   7   2 -11  338.15   17.67
   1   6  -7   98.03   19.98
  -1  -6   7  124.93   10.14
   1  -6  -7  137.83    9.34
  -7   0  12  102.95    6.37
   7   0 -12  112.13    8.48
  -6   5   0   25.50    3.21
   6   5   0   20.28    2.46
   6  -5   0   31.22    3.71
   6  -3   6  120.41    7.08
   6   3   6  128.04   11.85
  -6   3  -6  105.36   16.26
  -6   3  -6  126.84    7.38
   9  -1  -5  375.80   21.88
   9   1  -5  390.71   21.98
   7  -2   5  147.87    9.54
  -7   2  -5  142.20   20.93
   7   2   5  180.65   11.39
  -8  -1  -3  116.20   19.83
   8   1   3  140.44    9.64
   8  -1   3  122.07    8.98
  -8   1  -3  121.92   21.23
  -7   0  -6    2.71    4.37
   7   0   6    3.51    1.71
  -6   0  -8   79.41   13.40
   6   0   8   93.26    6.32
   8  -2   2  248.06   15.91
   8   2   2  275.61   17.17
  -8   2  -2  202.18   29.61
   6  -1 -13   66.76    5.37
   6   1 -13   74.04    5.07
  -6  -1  13   68.36    4.47
  -6   1  13   66.81    4.52
  -6   1  13   70.42    4.77
   2  -5 -10  191.24   13.10
  -2  -5  10  194.75   12.30
  -2   5  10  154.24   10.14
   2   5 -10  145.26   16.61
   5  -5  -8   34.03    3.97
  -5   5   8   38.45    4.52
   5   5  -8   39.50   10.09
  -5  -5   8   33.88    6.17
  -5   5   8   42.71    5.22
  -2  -6   7  356.73   22.59
  -2   6   7  299.55   23.94
   2   6  -7  319.88   39.55
   2  -6  -7  407.32   26.50
   3   0  12   25.65    3.11
  -3   0 -12   23.99    5.12
  -3   0 -12   24.90    3.66
  -1  -3  13  177.89   10.64
   1   3 -13  170.36   11.19
   1   3 -13  169.96    9.44
  -1   3  13  169.15   10.09
  -1   3  13  171.56    9.69
   8  -1 -10   32.43    3.11
  -8   1  10   32.17    3.31
  -8  -1  10   31.62    3.31
   8   1 -10   37.75    3.26
  -7   4   7  121.72    9.39
  -7   4   7  135.42    8.23
   7  -4  -7  151.23    9.49
   7   4  -7  138.79   13.10
   8   2  -9   86.63    5.52
   8  -2  -9   77.40    6.42
  -8  -2   9   88.99    8.28
  -8   2   9   82.32    6.02
  -1   5  10   99.23    5.92
  -1  -5  10   96.42    7.83
   1  -5 -10   99.58    6.53
   7  -4   1  170.21   11.14
  -7   4  -1  177.38    9.69
  -2  -2  14   62.24    6.98
  -2   2  14   46.78    3.51
  -2   2  14   54.41    7.23
   2   2 -14   49.74    4.77
   2   2 -14   52.15    5.82
   9   1  -2  373.29   26.80
   9  -1  -2  457.26   26.75
   9  -1  -2  416.46   24.19
  -4  -6   5  134.02    9.74
  -4   6   5  134.32    8.93
   4   6  -5  132.61   22.59
   4  -6  -5  141.45    9.19
  -4   6   5  100.49   12.85
  -5   0  14   70.22    6.73
   5   0 -14   71.32    6.22
   4   4   8  322.95   18.37
  -4   4  -8  227.33   23.49
  -4  -4  -8  230.69   17.67
  -4   4  -8  289.77   15.71
   9   0  -1   14.36    5.67
   9   0  -1   24.49    3.66
   3   2 -14  211.87   11.24
  -3   2  14  230.09   13.30
  -3  -2  14  245.35   12.65
   3   2 -14  223.46   13.15
  -1   2 -13  124.08   11.04
   1   2  13  137.73    8.78
   1  -2  13  143.90    9.03
  -1   2 -13  141.19    8.38
   1   2  13  119.81    7.38
   4   0  11    3.41    1.25
   0  -6   7   32.02    4.37
   0  -6  -7   36.04    3.92
   0   6   7   30.52    5.57
   0   6  -7   23.19    9.84
   5   3   8  177.43   14.36
   5   3   8  168.35    9.79
  -5   3  -8  137.18   16.46
  -5   3  -8  177.23    9.84
  -9   1   6  268.94   16.51
   9  -1  -6  284.40   15.91
   9   1  -6  299.61   16.46
   3   6   4   57.82    5.62
  -3   6  -4   39.40   10.49
  -3   6  -4   55.16    6.47
  -1   4 -11   79.46    5.57
  -1  -4 -11   78.65    5.42
  -1   4 -11   72.03    9.54
   1   4  11   78.45    8.83
   1  -4  11   79.00    5.92
   5   2   9  100.59    8.28
   5   2   9  110.02    7.18
  -5   2  -9  107.16    6.02
  -5   2  -9   93.21   13.40
   0  -1  14   68.92    7.23
   0   1 -14   58.02    4.67
   0   1 -14   55.11    6.17
   0   1  14   55.16    5.02
   0   1  14   55.82    4.77
  -2   4  12  380.62   24.19
   2   4 -12  357.13   21.48
  -2  -4  12  380.77   24.80
   2  -4 -12  346.74   18.17
  -7   1  12  145.06    8.28
  -7  -1  12  159.97    8.78
   7  -1 -12  160.62    7.88
   7   1 -12  160.22    8.78
   8  -3   0  529.64   31.72
  -8   3   0  355.47   53.00
   9   0  -7  115.85    7.43
  -9   0   7   97.73    5.87
   7  -1   6  288.11   16.06
   7   1   6  246.50   15.01
  -7  -1  -6  249.81   25.00
  -7   1  -6  210.91   37.29
  -6   1  -8  337.60   32.43
   6  -1   8  419.72   21.48
   6   1   8  400.39   25.75
  -6  -1  -8  384.28   30.87
   6   5  -6  240.68   22.59
   6  -5  -6  247.15   14.61
  -6   5   6  191.34   15.06
  -6   5   6  224.01   16.41
   8   3  -7  104.15    8.33
   8  -3  -7  101.59    6.73
  -8  -3   7  113.44    6.53
  -8   3   7   92.81    8.98
  -5   5  -4  116.65    7.58
   5   5   4  130.25   11.14
   2   0  13   15.61    2.76
  -2   0 -13   16.06    6.02
  -2   0 -13   14.15    2.11
  -3   5  10  147.17   12.65
   3  -5 -10  148.52    8.83
   3   5 -10  151.89   17.07
  -3  -5  10  148.27    9.99
  -7   3  10  129.30    7.43
   7   3 -10  134.52    7.23
  -7   3  10  121.72    8.13
   7   3 -10  127.94   11.09
  -4   5  -6   84.12    6.37
  -4  -5  -6   90.45    7.38
   4   5   6   95.32    7.53
  -3   1 -12  322.54   24.24
   3  -1  12  378.81   23.14
   3   1  12  364.35   19.73
  -3   1 -12  349.65   20.43
  -3  -1 -12  366.56   26.05
   4   6   2   59.93    5.27
  -4   6  -2   31.82   16.71
  -4   6  -2   57.37    4.87
   6  -5   1   36.89    3.81
  -6   5  -1   35.64    3.56
   6   5   1   33.83    2.86
  -7   3  -4   32.43   10.24
   7  -3   4   42.11    6.17
   7   3   4   38.55    4.32
  -4  -3  13  143.96    7.33
  -4   3  13  129.85    8.38
   4   3 -13  128.14    7.33
   3  -4 -12  110.78    5.97
  -3  -4  12  125.13    9.99
  -3   4  12  124.28    8.03
   3   4 -12  103.15    5.92
  -1   4  12   75.49    5.27
  -1  -4  12   87.74    6.37
   1   4 -12   76.14    4.82
   1  -4 -12   87.44    6.78
   1   4 -12   73.83    5.22
  -1   4  12   81.92    5.12
   1   2 -14  324.20   19.73
   1   2 -14  292.78   22.19
  -1   2  14  319.98   17.72
  -1   2  14  311.65   16.46
  -1  -2  14  301.86   17.07
  -5   1  14  232.60   12.70
   5  -1 -14  235.26   10.74
   5   1 -14  241.28   12.50
   9   1  -1   99.89    8.83
   9  -1  -1   99.23    7.33
   9  -1  -1  105.21    8.28
   9   1  -1  105.06   11.09
   4   1  11  345.53   18.77
  -4   1 -11  320.84   15.56
   4  -1  11  303.47   15.31
   4   1  11  338.56   20.23
  -4   1 -11  327.21   33.33
  -4  -1 -11  304.83   19.83
   5  -4 -11  118.71    6.32
  -5   4  11  114.24    7.23
  -5   4  11  132.56   10.74
   5   4 -11  128.04   10.94
   5   4 -11  113.09    5.82
   3  -6  -7    2.91    1.61
  -3  -6   7    1.96    1.96
  -3   6   7    4.62    1.61
   3   6  -7    6.37    5.12
  -3   6   7    6.47    2.66
   0   5 -10   36.44    4.57
   0  -5 -10   43.97    3.81
   0   5  10   41.76    5.72
   0  -5  10   41.51    4.32
  -9   1   7   90.60    5.52
  -9  -1   7   74.34    4.67
   9  -1  -7   80.81    5.82
   9   1  -7  103.40    6.42
   4   2 -14  305.48   18.62
  -4   2  14  308.39   16.92
   0  -7   0    0.60    1.20
   0   7   0    0.20    3.31
   2  -1  13  173.27   10.44
  -2   1 -13  183.31    9.49
  -2   1 -13  181.20   13.95
   2   1  13  181.70   10.64
   2   1  13  174.77    9.34
  -9   0   0   87.34   18.77
   9   0   0  112.48    8.18
   0   7   1   54.11    4.52
   0   7   1   49.84   15.86
   0  -7   1   63.14    9.03
   0   7  -1   40.00   23.09
  -8   0  -4  334.39   34.43
   8   0   4  386.79   22.19
   0   3  13   60.63    4.12
   0   3 -13   71.83    4.72
   0   3 -13   62.54    5.62
   0   3  13   66.91    4.87
  -5   0 -10  269.24   27.96
   5   0  10  295.99   13.95
   4  -6  -6  258.80   14.76
   4   6  -6  265.07   30.42
  -4   6   6  241.88   14.15
  -4   6   6  226.22   18.57
  -4  -6   6  248.51   15.01
  -6   4  10   54.76    4.52
  -6   4  10   55.41    4.82
   6  -4 -10   58.63    4.07
   6   4 -10   59.93    7.68
  -2   6  -6   62.14    4.57
   2   6   6   59.48    5.97
  -2  -6  -6   74.84    5.42
   7  -4  -8  137.38    8.53
  -7   4   8  141.85    8.08
   7   4  -8  146.72   16.41
  -7   4   8  137.93    9.49
  -1   7   0   31.32   12.40
   1   7   0   35.59    3.76
   1   7   0   41.26   20.43
   7  -4   2   16.21    2.91
  -7   4  -2   16.76    2.16
  -1   7   1   12.65    9.54
   1   7  -1   17.77    9.89
   9  -2  -4  260.50   15.21
   9   2  -4  269.39   18.12
   9  -2  -4  237.47   17.97
  -8   0  11   33.68    3.31
   8   0 -11   38.85    3.06
  -9   0   8  224.16   11.64
   9   0  -8  280.93   17.52
  -1   6  -7  152.99    7.98
   1   6   7  157.96   10.19
  -1  -6  -7  190.53   10.79
   1  -6   7  182.05   10.34
  -8   3  -1  186.32   31.47
   8  -3   1  273.35   16.51
   9   2  -3  282.14   20.18
   9  -2  -3  304.78   18.02
   9  -2  -3  352.11   19.63
   3   0 -15   75.34    4.62
  -3   0  15   77.00    5.27
   6   5  -7  190.89   24.75
   6  -5  -7  161.72    9.99
  -6   5   7  147.32   11.29
  -6   5   7  159.82    9.59
   9  -2  -5   18.07    2.56
   9  -2  -5   14.20    2.66
   9   2  -5   19.93    2.56
   0   7   2   90.90    6.07
   0   7  -2   71.68   18.02
   0  -7   2  107.72   11.04
   0   7   2   85.93   18.92
  -2   0  15  277.22   15.46
   2   0 -15  268.23   13.85
  -2   0  15  288.61   14.36
  -8   2  -3  224.72   26.95
   8  -2   3  268.89   15.66
   8   2   3  287.91   19.98
  -8   3   8  419.52   26.45
  -8  -3   8  419.87   21.88
   8   3  -8  420.52   21.88
   6   4   5  158.26    9.84
  -6   4  -5  156.40    8.58
   1   7   1  121.32   33.03
   1   7   1  102.70    6.83
  -1   7  -1   76.24   18.47
  -5   6   2  236.56   13.80
   5   6  -2  244.19   12.60
   5  -6  -2  221.50   16.36
   5   4   7   85.38    6.27
   5   4   7   92.11    6.07
  -5   4  -7   83.47    5.52
  -1  -7   2    9.09    4.42
   1   7  -2    7.23    7.68
  -1   7   2    7.08    7.63
  -3   3 -11  338.00   30.32
  -3   3 -11  394.82   22.99
   3   3  11  382.12   20.88
   3  -3  11  344.88   16.92
  -6  -2  13  153.59    8.08
   6   2 -13  195.10    9.49
  -6   2  13  173.02   10.39
  -6   2  13  190.08   11.95
  -4  -4  12  129.80    6.88
  -4   4  12  120.46    7.68
   4   4 -12  105.36    7.93
   9  -1   0  324.55   17.87
   9   1   0  345.23   17.92
  -9  -1   0  280.98   31.82
  -9   1   0  278.82   34.73
  -1  -6   8   72.83    6.63
   1   6  -8   59.93   11.80
   1  -6  -8   80.71    8.18
   5  -6  -3  171.56   10.39
  -5   6   3  116.75   19.32
  -5   6   3  158.21   10.04
   5   6  -3  167.85   18.57
  -5  -5   9  300.36   15.66
  -5   5   9  293.13   18.27
   5  -5  -9  313.31   20.03
   5   5  -9  328.67   26.85
  -5   5   9  317.52   18.02
  -1   0 -14   11.90    2.81
  -1   0 -14   16.01    4.12
   1   0  14   11.19    2.31
   8   1   4  313.51   17.77
  -8   1  -4  268.74   29.71
   8  -1   4  348.59   20.18
  -8  -1  -4  265.82   36.39
  -6   5  -2   63.60    7.18
   6  -5   2   92.96    7.98
   8   2 -10  238.27   12.25
  -8   2  10  229.94   15.81
  -8  -2  10  266.53   13.45
   4   6   3  137.03    8.83
  -4   6  -3  132.46    8.13
  -5   1 -10  208.55   25.75
   5   1  10  219.40   10.74
  -5  -1 -10  170.61   12.55
  -4  -5  10  135.27   11.09
   4  -5 -10  129.20    7.58
   4   5 -10  132.56   13.50
  -4   5  10  132.61    8.48
   0  -4 -12  193.90   11.34
   0   4 -12  178.19   12.85
   0   4  12  188.18   10.19
   0  -4  12  196.26   11.24
   0   4 -12  186.92    9.64
  -5   6   1  148.62    9.24
   5   6  -1  130.30   10.04
   5  -6  -1  132.06   10.94
   2   6  -8  120.16   18.07
   2  -6  -8  154.35    9.44
  -2  -6   8  142.00    9.84
  -6   3  12  146.92   10.49
   6   3 -12  143.20    9.89
   6   3 -12  131.36    6.78
  -6   3  12  141.24    7.73
   2  -5   9  115.24    8.38
  -2  -5  -9  137.33    8.38
   2   5   9  134.97    8.88
  -2   5  -9  135.07    7.58
   9  -2  -2   52.15    5.12
  -9   2   2   59.88   13.75
   9   2  -2   73.03    5.32
   3   6   5  296.34   17.67
  -3   6  -5  299.91   16.16
   8   1 -11    9.09    2.66
  -8   1  11    9.14    1.86
  -8  -1  11   11.04    2.91
   8  -1 -11   10.09    1.46
  -3   5  -8   80.16    5.57
  -3  -5  -8   93.26    9.89
   3   5   8   85.23    6.73
   9  -1  -8   47.63    3.81
  -9  -1   8   47.53    3.31
  -9   1   8   41.36    3.41
   9   1  -8   48.99    3.92
  -9   2   6   62.49    4.27
   9  -2  -6   90.25    5.47
   9   2  -6   70.32    4.92
   2  -3  12  101.74    8.78
  -2   3 -12  112.63    6.63
   2   3  12  121.22    7.58
  -2   3 -12  103.45    8.73
   0   2  14   54.06    5.62
   0   2 -14   48.39    4.87
   0   2 -14   52.75    3.86
   0  -2  14   52.60    4.37
   0   2  14   52.55    5.92
  -4   3 -10   75.79    4.87
  -4   3 -10   65.20    8.73
   4   3  10   72.68    5.32
   7   2 -12  183.16   11.14
  -7   2  12  153.99    8.43
  -7  -2  12  165.84    8.73
  -5   6   4   16.46    4.87
  -5  -6   4   21.23    3.01
  -5   6   4   24.34    4.92
   5   6  -4   32.63    7.83
   5  -6  -4   23.54    3.16
   3   1 -15  320.44   16.36
  -3   1  15  326.76   17.32
  -3  -1  15  307.44   16.21
  -1   7  -2   42.46   19.88
   1   7   2   50.80    4.37
   1   7   2   65.90   13.35
  -2   1  15   25.90    4.57
  -2  -1  15   29.06    3.76
  -2   1  15   22.94    3.06
   2   1 -15   23.69    2.56
   2   1 -15   23.79    4.12
  -7   2  -6   69.32   18.77
   7   2   6   82.77    6.22
   7  -2   6   82.42    5.37
  -6   2  -8   57.12   10.49
   6   2   8   70.27    7.18
  -4   0  15   19.12    3.26
   4   0 -15   16.06    1.71
  -1  -7   3  126.84   12.55
  -1   7   3  137.28   21.08
   1  -7  -3  109.82    8.48
   0   7   3   28.56    2.76
   0   7  -3   20.08   10.94
   0   7   3   27.71   15.36
   0  -7   3   36.34    6.47
   5   3 -13  179.29    8.78
  -5   3  13  187.17   10.09
  -5  -3  13  175.13    8.23
   5   6   0   21.48    2.46
  -5   6   0   16.87    4.82
  -5   6   0   21.28    2.86
   5  -6   0   19.78    2.71
   6   3   7  252.52   16.92
  -6   3  -7  208.45   19.37
   1   0 -15   95.92    5.57
  -1   0  15   96.82    5.72
   2   7  -1   52.30   14.81
  -2   7   1   32.93   19.53
   3   2  12   76.85    7.53
   3  -2  12   92.00    5.17
  -3   2 -12   75.14    8.73
  -3   2 -12   80.01    6.58
   0  -6  -8   76.65    7.68
   0  -6   8   75.19    8.93
   0   6   8   70.37    4.62
  -1   1 -14  327.66   20.03
  -1   1 -14  364.76   18.32
   1   1  14  334.54   17.12
   1   1  14  346.99   18.42
   1  -1  14  376.50   19.68
  -5   5  -5  319.63   17.62
   5   5   5  372.79   23.44
   9   0   1  250.82   13.85
  -9   0  -1  201.73   25.15
   6   0 -14  107.06    5.42
   7   0 -13   41.31    2.86
  -7   0  13   35.64    4.27
   2   7   0  117.40   31.22
  -2   7   0   71.02   17.87
   2   7   0  107.51    9.74
   3   4  10  250.01   14.46
  -3   4 -10  291.77   14.76
   1   5  10  115.95    9.69
   1  -5  10  127.39    9.34
  -1   5 -10  114.34    6.32
  -2   7   2   36.49   12.90
  -2  -7   2   50.70    5.77
   2   7  -2   54.31   22.34
   7   0   7  102.90    8.48
  -7   0  -7   90.65   12.20
   5   2 -14   48.29    4.77
  -5   2  14   46.23    3.61
   9  -2  -1   70.02    5.62
  -9   2   1   56.22   12.65
  -4  -6   7  150.88   12.20
   4   6  -7  154.14   19.32
  -4   6   7  128.60   10.74
   4  -6  -7  145.16    8.58
  -4   6   7  127.99   15.56
   4   2  11   57.87    5.92
  -4   2 -11   55.21    7.93
  -4   2 -11   62.09    5.17
   2  -5 -11   14.81    2.91
  -2  -5  11   13.05    2.41
   3  -6  -8   80.66    5.47
   3   6  -8   96.77   13.95
  -3   6   8   92.31    5.57
  -3  -6   8   81.97    9.19
  -7   3  11  284.65   13.55
   7   3 -11  286.40   13.50
  -7   3  11  261.96   17.22
   2  -4  11   67.56    6.32
  -2  -4 -11   65.00    4.47
   2   4  11   78.35    7.68
  -2   4 -11   77.80    4.77
  -9   0   9   29.01    2.56
   9   0  -9   29.87    4.27
   7  -3   5  311.10   15.16
  -7   3  -5  267.83   31.92
   7   3   5  312.25   17.02
  -9   2   7  181.45    9.03
   9   2  -7  202.88   12.55
  -5  -6   5   11.39    1.86
   5   6  -5    6.88    4.97
   5  -6  -5    9.44    2.11
  -5   6   5    4.52    3.21
  -5   6   5    6.68    2.01
  -2   7  -1   12.10   13.15
   2   7   1   18.67    2.76
   4   1 -15  166.19    8.48
  -4   1  15  158.16    8.53
   8  -4  -3  104.85    7.23
   8  -4  -4   38.25    3.97
   2   2  13   13.05    1.96
   2  -2  13    8.13    1.76
  -2   2 -13    9.69    1.66
  -2   2 -13    8.78    2.71
   8  -3   2   30.02    3.46
  -7   4   9  104.40    9.79
  -7   4   9  114.69    8.13
   7   4  -9  116.30    9.44
  -4   5  -7   73.53    7.08
  -4  -5  -7   70.47    6.12
   4   5   7   78.05    6.02
   1  -5 -11  102.70    5.82
  -1  -5  11  102.55    9.39
   1   1 -15  106.66    5.92
  -1   1  15  107.92    5.67
  -1   1  15  104.65    6.27
  -1  -1  15  103.80    8.13
   1   1 -15  104.35    6.32
   7  -4   3    4.82    1.46
  -6   5   8   93.11   10.54
   6   5  -8  113.59   10.99
   6  -5  -8  116.75    9.29
  -6   5   8   97.43    6.17
   9  -1   1   24.14    4.77
   9   1   1   18.32    2.46
  -9  -1  -1   17.47   10.84
  -9   1  -1   17.27   12.60
   6   0   9  214.23   12.00
  -6   0  -9  199.67   16.71
   2   7  -3    1.96    4.67
  -2   7   3    4.52    4.47
  -2  -7   3    2.41    1.71
  -1   7  -3   29.16   16.46
   1   7   3   41.51    5.37
   6   1 -14  170.41    8.43
  -7  -1  13   52.00    3.36
  -7   1  13   47.53    3.26
   7   1 -13   51.80    3.51
  -8   3   9  156.00    9.19
  -8  -3   9  184.96    9.14
   5   6   1  117.35    6.63
  -5   6  -1  114.69    7.33
  -2  -3  14  187.72    9.89
   2   3 -14  179.59    9.54
  -2   3  14  189.18    9.94
  -4   4  -9   38.50    4.87
   4   4   9   40.71    3.71
   8  -4  -2  487.83   27.36
   7  -1   7   72.68    4.57
   7   1   7   87.99    5.57
  -7   1  -7   76.29   11.19
  -3   5  11  254.28   12.75
   3  -5 -11  234.45   11.64
  -3  -5  11  244.84   12.80
   1  -7  -4   68.82    4.77
   1   7  -4   65.50   15.56
  -1  -7   4   85.98    9.49
  -1   7   4   88.04   19.58
   7  -5  -3  383.08   21.53
  -7   5   3  357.88   21.13
  -3  -3  14  125.03    6.63
   3   3 -14  130.95    8.63
  -3   3  14  131.86    7.38
   8  -4  -5   60.88    4.92
  -8   4   5   66.71    6.42
  -1   3 -13   87.29    5.07
   1   3  13   85.08    7.33
   1  -3  13   69.67    5.12
  -6   5  -3  208.10   10.89
   5   3   9  485.37   25.35
  -5   3  -9  484.52   23.74
  -5   3  -9  422.23   30.07
   0  -7   4   30.22    3.71
   0   7  -4   15.96    9.74
  -4   6  -4   40.61    3.66
   4   6   4   44.37    4.17
   7  -5  -4   54.21    4.62
  -7   5   4   51.30    5.02
  -7   5   4   52.35    3.81
  -7   5   2   72.03    6.68
   7  -5  -2   81.77    8.28
   9  -1  -9  231.34   11.14
  -9  -1   9  215.18   10.44
  -9   1   9  211.67   10.79
   9   1  -9  230.89   11.54
   2   6   7   91.95    6.42
  -2  -6  -7  104.10    6.12
  -2   6  -7   83.52    6.63
   8   0   5   77.35    7.43
  -8   0  -5   62.84   16.41
  -6   4  11  152.04    9.99
  -6   4  11  142.25    7.73
   6   4 -11  158.81   10.64
  -2   7  -2   14.96   11.59
   2   7   2   22.49    4.32
  -5   4  12  172.82    9.19
   5   4 -12  147.02   11.64
  -9   2   0   69.12   11.44
   9  -2   0   54.76    4.62
   8   2   4    7.68    1.81
   8  -2   4    9.74    2.01
  -8   2  -4    7.08    4.72
  -6   1  -9   17.12    5.17
   6   1   9   21.53    3.21
  -5   2 -10  168.70   19.88
   5   2  10  188.13   10.94
  -2   4  13  110.12    7.33
  -2  -4  13  132.76    8.93
   1   4  12  329.97   16.76
  -1   4 -12  327.21   16.11
   1  -4  12  353.46   17.57
   5   0 -15  131.21    5.82
   8  -4  -1  207.65   12.30
   8   0 -12   70.52    3.92
   1   3 -14  165.89    8.83
   1   3 -14  170.76    8.03
  -1  -3  14  169.96   11.19
   1   6   8   33.08    4.52
  -1  -6  -8   32.88    3.16
   0   0   0    0.00    0.00

_computing_structure_solution     'SHELXT 2018/2 (Sheldrick, 2018)'
;
_shelx_hkl_checksum              18946
_olex2_submission_special_instructions 'No special instructions were received'
